# Supplementary material for: Development of a Microvessel Density Gene Signature and Its Application in Precision Medicine
Source: Cancer Res Commun. 2025 Mar 5;5(3):398–408. doi: 10.1158/2767-9764.CRC-24-0403 (PMC11880750; doi:10.1158/2767-9764.CRC-24-0403)
Supplement: Supplementary Table S3 — List of endothelial cell related genes [file crc-24-0403_supplementary_table_s3_suppst3.xlsx]

## Sheet: Sheet1
Supplementary Table S3. List of endothelial cell related genes
FeatureID	FeatureName	Endothelial cells Average	Endothelial cells Log2 Fold Change	Endothelial cells P-Value
ENSMUSG00000031871	Cdh5	33.221656648408626	11.650485811161953	1.9331863003022793e-57
ENSMUSG00000062960	Kdr	24.20829658059714	11.549901698221444	1.722568808498882e-52
ENSMUSG00000054690	Emcn	21.30744506451988	11.149719598894494	2.510561526648539e-45
ENSMUSG00000034845	Plvap	43.2019672215792	11.626566115155466	2.550219896790636e-45
ENSMUSG00000039167	Adgrl4	9.669505053590868	11.362267329001273	3.8706176511913076e-44
ENSMUSG00000033191	Tie1	7.390264576673021	11.40666821269967	3.8924327507073975e-44
ENSMUSG00000022579	Gpihbp1	23.10321028875818	12.570054604512357	2.9567525376095726e-43
ENSMUSG00000046916	Myct1	5.8362369787744885	12.006465754583768	1.262695261783374e-39
ENSMUSG00000050493	Fam167b	12.43222078318826	10.771001750445874	4.517021416086603e-39
ENSMUSG00000032125	Robo4	6.181576444974162	11.351962320609536	7.966150200765291e-39
ENSMUSG00000031841	Cdh13	7.4593324699129555	10.388999699934065	3.5403216657828448e-37
ENSMUSG00000033788	Dysf	9.531369267110998	8.75662067410838	1.141325823829354e-36
ENSMUSG00000044562	Rasip1	10.670989505569922	9.268337165561443	7.772666071075076e-36
ENSMUSG00000007655	Cav1	26.763808630474724	9.385345380172492	6.2488092784533395e-34
ENSMUSG00000068735	Trp53i11	19.062738534221996	7.489041968218611	6.700888572174061e-33
ENSMUSG00000033032	Afap1l1	5.490897512574815	9.416502572804244	8.872195612609116e-33
ENSMUSG00000052921	Arhgef15	4.765684633555499	10.979050297003369	1.43686178907675e-32
ENSMUSG00000001240	Ramp2	17.163371470123792	9.434680119154422	1.822760062494134e-32
ENSMUSG00000042116	Vwa1	11.776075797408879	9.717246784691278	3.232981746649597e-32
ENSMUSG00000027474	Ccm2l	1.2086881316988585	10.76699981988838	2.1642625955503117e-31
ENSMUSG00000044338	Aplnr	5.663567245674652	11.156042110634278	7.119488774893817e-31
ENSMUSG00000034911	Ushbp1	4.3167433274959235	10.071854401416799	1.2429165555167558e-30
ENSMUSG00000021806	Nid2	11.63794001092901	8.378345611200203	1.9122269663019956e-30
ENSMUSG00000041134	Cyyr1	8.702554548231781	9.789991462514609	4.7302162219118166e-30
ENSMUSG00000041445	Mmrn2	14.918664939825911	9.82131946117044	1.8865542801157026e-29
ENSMUSG00000034037	Fgd5	4.696616740315565	9.349332064564862	2.817913543741853e-28
ENSMUSG00000025902	Sox17	2.1756386370579452	11.37468239710962	6.625814632527907e-28
ENSMUSG00000039706	Ldb2	5.1110240997551735	8.231280838187072	1.7111230500558432e-27
ENSMUSG00000035566	Pcdh17	11.63794001092901	12.059354799392393	2.224814723219709e-27
ENSMUSG00000050105	Grrp1	5.9398388186343904	11.916225828662855	5.657547334159435e-27
ENSMUSG00000046470	Sox18	3.3152588755168693	10.974595239296747	7.11539157741076e-27
ENSMUSG00000022623	Shank3	2.5555120498775867	10.323393168412764	1.951430895338902e-26
ENSMUSG00000043251	Exoc3l	1.2086881316988585	8.39776601022266	7.956424908474883e-26
ENSMUSG00000044258	Ctla2a	65.26915911173836	6.8423662855784855	3.1397210268867405e-25
ENSMUSG00000020154	Ptprb	19.1663403740819	8.421395142277948	1.5229461644647751e-24
ENSMUSG00000011263	Exoc3l2	2.106570743818011	10.328878707496495	2.7782376979349638e-24
ENSMUSG00000033174	Mgll	18.64833117478239	6.9250155431837825	2.8503099308589563e-24
ENSMUSG00000056492	Adgrf5	17.923118295763075	8.029479449694998	4.5826162074104825e-24
ENSMUSG00000036144	Meox2	5.1455580463751405	8.281572992718138	3.132787870348407e-23
ENSMUSG00000024168	Tmem204	3.03898730255713	8.549246293355452	4.2308980847401896e-23
ENSMUSG00000027435	Cd93	46.724429776815875	6.618904429396617	4.776590948267092e-23
ENSMUSG00000046280	She	2.7281817829774235	9.645984418927013	1.3845508057856807e-22
ENSMUSG00000062515	Fabp4	107.22790425499873	9.390562010775763	5.569116628318881e-22
ENSMUSG00000037095	Lrg1	12.501288676428194	8.400460838300724	1.122184148923635e-21
ENSMUSG00000063060	Sox7	2.141104690437978	11.15931724266714	2.1437826602018636e-21
ENSMUSG00000018845	Unc45b	2.1756386370579452	8.34914730500248	3.396451508417931e-21
ENSMUSG00000041992	Rapgef5	9.358699534011162	7.124841917585679	3.920687560261653e-21
ENSMUSG00000058254	Tspan7	7.873739829352564	7.561809488626869	1.528643012306443e-20
ENSMUSG00000040732	Erg	1.4504257580386302	10.28637397898196	1.528643012306443e-20
ENSMUSG00000017309	Cd300lg	3.556996501856641	8.560548942420953	4.597424444847099e-20
ENSMUSG00000006386	Tek	2.313774423537815	8.315303850030688	4.757334307563473e-20
ENSMUSG00000028996	Rbp7	6.285178284834064	11.997297439310172	4.840084588281933e-20
ENSMUSG00000050953	Gja1	18.37205960182265	7.182037319167222	4.840084588281933e-20
ENSMUSG00000016494	Cd34	19.54621378690154	7.425360398373272	5.707456422966438e-20
ENSMUSG00000024534	Sncaip	1.519493651278565	10.866535493439294	5.733154329397062e-20
ENSMUSG00000033278	Ptprm	3.4533946619967386	6.851564115146851	7.725119350943465e-20
ENSMUSG00000028978	Nos3	2.8663175694572933	7.199315310599058	8.727768859933401e-20
ENSMUSG00000001029	Icam2	7.839205882732597	6.635548966260702	2.556845843097806e-19
ENSMUSG00000043342	Hoxd9	2.141104690437978	9.404429740503671	2.602393501870044e-19
ENSMUSG00000022220	Adcy4	2.9699194093171952	7.4058122945537885	3.8840168556092446e-19
ENSMUSG00000042734	Ttc9	1.4504257580386302	9.43837707242701	4.57138177781107e-19
ENSMUSG00000036502	Tmem255a	2.4519102100176844	7.48159760102613	4.805034889175287e-19
ENSMUSG00000036862	Dchs1	2.1756386370579452	6.9341098057236366	6.422978884510079e-19
ENSMUSG00000004891	Nes	9.047894014431455	7.263854266897239	7.943315120976869e-19
ENSMUSG00000090698	Apold1	16.576294377584347	7.512614465357251	7.957796740071467e-19
ENSMUSG00000020717	Pecam1	46.44815820385614	6.172156722191783	1.0104635498455696e-18
ENSMUSG00000026814	Eng	17.888584349143105	6.284255968048262	1.7106832691501496e-18
ENSMUSG00000027314	Dll4	6.87225537737351	10.211183664826738	2.1733136367695966e-18
ENSMUSG00000027377	Mall	1.6921633843784019	9.433576086163187	8.801688284481059e-18
ENSMUSG00000045930	Clec14a	1.5885615445184997	10.929271248787256	4.172559957049823e-17
ENSMUSG00000020674	Pxdn	10.014844519790541	6.425865055734926	5.734002273964487e-17
ENSMUSG00000026921	Egfl7	29.35385462697228	7.005909593513287	2.0742727459239303e-16
ENSMUSG00000028883	Sema3a	5.8362369787744885	7.503965414054584	6.480835810062842e-16
ENSMUSG00000062995	Ica1	1.6921633843784019	7.071006006778478	6.480835810062842e-16
ENSMUSG00000111531	Gm32688	1.1050862918389563	9.525991720384583	7.82914087449637e-16
ENSMUSG00000029309	Sparcl1	27.696225189213845	7.005539663801423	1.431824292635395e-15
ENSMUSG00000031790	Mmp15	3.280724928896902	6.383295527414327	1.4575496036343083e-15
ENSMUSG00000038721	Hoxb7	3.0044533559371627	6.324056324039651	1.7825098034517077e-15
ENSMUSG00000078202	Nrarp	4.109539647776119	6.749077911891116	1.9838590050259165e-15
ENSMUSG00000000320	Alox12	1.0014844519790542	9.91900291333343	2.4008102253094556e-15
ENSMUSG00000000317	Bcl6b	4.3512772741158905	10.585759505218233	3.1120289327643812e-15
ENSMUSG00000030022	Adamts9	7.52840036315289	7.133457138722161	4.8915549604573384e-15
ENSMUSG00000025597	Klhl4	1.5885615445184997	10.414698075957498	6.509297562530498e-15
ENSMUSG00000074793	Hspa12b	1.519493651278565	8.281572992718136	6.689115957412155e-15
ENSMUSG00000037035	Inhbb	8.875224281331619	6.8645896472625285	9.536164886150492e-15
ENSMUSG00000032135	Mcam	18.337525655202683	6.402848704684191	1.0360357750138795e-14
ENSMUSG00000035165	Kcne3	3.3497928221368367	9.015387449757771	1.309718253912966e-14
ENSMUSG00000030043	Tacr1	1.2777560249387934	9.523074237002291	1.4222616836517284e-14
ENSMUSG00000067925	Rtl8a	7.079459057093314	5.874184409491583	1.7027382830045944e-14
ENSMUSG00000042099	Kank3	4.3512772741158905	6.0674341975273665	4.039947194409585e-14
ENSMUSG00000116581	AC126280.1	1.2777560249387934	7.597074818446066	1.2778059283866525e-13
ENSMUSG00000038700	Hoxb5	1.0360183985990217	6.814305534666735	1.401843890142916e-13
ENSMUSG00000025666	Tmem47	5.041956206515239	6.114923123308685	1.7285539089057533e-13
ENSMUSG00000024440	Pcdh12	1.8302991708582714	9.182037319167224	1.7403898805452237e-13
ENSMUSG00000034685	Fam171a2	1.346823918178728	6.427149817003754	2.1392396141165756e-13
ENSMUSG00000026640	Plxna2	7.52840036315289	6.116046455173342	2.5809251799338657e-13
ENSMUSG00000021194	Chga	3.03898730255713	12.65777075013362	3.2036729284628603e-13
ENSMUSG00000067924	Rtl8b	4.765684633555499	5.811130431451431	3.9200199736761e-13
ENSMUSG00000001930	Vwf	6.285178284834064	6.168306603305114	4.416025225889889e-13
ENSMUSG00000037010	Apln	8.184545348932271	6.615375635189009	6.302594040025591e-13
ENSMUSG00000029648	Flt1	37.780137602244324	5.866976698079231	7.221974773180438e-13
ENSMUSG00000037347	Chst7	1.3122899715587608	6.897583929698523	9.971962671951187e-13
ENSMUSG00000031503	Col4a2	61.33228919706208	6.039155958976662	1.1195524976978685e-12
ENSMUSG00000034898	Filip1	2.693647836357456	6.520033782682239	1.179853251212544e-12
ENSMUSG00000040283	Btnl9	1.4849597046585976	8.886581435641052	1.709352784307246e-12
ENSMUSG00000030411	Nova2	2.106570743818011	5.791937721638281	1.8433099014172497e-12
ENSMUSG00000001300	Efnb2	4.662082793695597	6.222376248303536	2.5953141698968414e-12
ENSMUSG00000041378	Cldn5	12.466754729808226	11.06717336213522	2.6897376931548196e-12
ENSMUSG00000027102	Hoxd8	3.487928608616706	6.0962394464119924	2.822660616840454e-12
ENSMUSG00000041695	Kcnj2	2.9353854626972278	7.3136813249776935	3.2999159898192202e-12
ENSMUSG00000019846	Lama4	17.819516455903173	5.7422727339860025	3.3421351068995463e-12
ENSMUSG00000056648	Hoxb8	1.519493651278565	6.425962902053311	3.43479098717386e-12
ENSMUSG00000032006	Pdgfd	1.3813578647986955	6.330135958156356	3.521729042433734e-12
ENSMUSG00000041633	Kctd12b	6.354246178073999	5.855437784555963	6.246766167241743e-12
ENSMUSG00000015468	Notch4	5.041956206515239	5.9786976404285905	1.0542739259838693e-11
ENSMUSG00000031480	Thsd1	1.346823918178728	7.949376562376948	1.2017525438948577e-11
ENSMUSG00000068270	Shroom4	1.2777560249387934	5.9461490553465515	1.2722824695195675e-11
ENSMUSG00000043556	Fbxl7	1.968434957338141	6.963202717243964	1.534090466269169e-11
ENSMUSG00000027800	Tm4sf1	34.98288792602696	5.860393807581087	1.5601887183308995e-11
ENSMUSG00000058806	Col13a1	1.2086881316988585	13.351962320609536	3.3512348238785246e-11
ENSMUSG00000027358	Bmp2	4.593014900455662	7.618769889545385	5.183242641233624e-11
ENSMUSG00000016758	Bik	1.4504257580386302	6.9358767318978245	7.319916566737003e-11
ENSMUSG00000051855	Mest	13.917180487846856	7.2036241813753685	7.359726130883627e-11
ENSMUSG00000031502	Col4a1	119.38385346522726	5.769322391476114	7.359726130883627e-11
ENSMUSG00000036960	Clca2	1.5540275978985325	8.661205155865781	8.139333358957698e-11
ENSMUSG00000053062	Jam2	1.3122899715587608	6.5016552533673835	3.6050736376217387e-10
ENSMUSG00000022610	Mapk12	1.346823918178728	6.218563195192337	5.968147085415351e-10
ENSMUSG00000045349	Sh2d5	1.5540275978985325	5.917696715832804	6.243528833260031e-10
ENSMUSG00000103308	Gm37800	2.6245799431175216	6.078136453054906	8.614106265416723e-10
ENSMUSG00000049929	Lpar4	1.346823918178728	6.324056324039651	9.247224877891246e-10
ENSMUSG00000027221	Chst1	3.0044533559371627	5.605295325251035	9.812556785903287e-10
ENSMUSG00000048200	Cracr2b	2.7972496762173584	5.531160701714725	1.1887989330391822e-09
ENSMUSG00000071347	C1qtnf9	1.1741541850788912	9.141395334669877	1.555615004054513e-09
ENSMUSG00000066000	Zfp979	1.243222078318826	5.521125965212768	2.4185598857126014e-09
ENSMUSG00000071042	Rasgrp3	6.112508551734227	5.434975847265509	3.4829573880867258e-09
ENSMUSG00000044317	Gpr4	1.243222078318826	6.051640681911548	4.262934087439555e-09
ENSMUSG00000027799	Nbea	2.9008515160772603	5.501315835640636	4.3235791417601e-09
ENSMUSG00000032420	Nt5e	5.387295672714912	5.39052184303154	8.300519803844292e-09
ENSMUSG00000042379	Esm1	6.319712231454032	9.89824435316663	9.32525073402957e-09
ENSMUSG00000024065	Ehd3	2.486444156637652	5.535811522989171	1.028357728405859e-08
ENSMUSG00000023959	Clic5	1.070552345218989	6.567327475052014	1.0657521161192151e-08
ENSMUSG00000020121	Srgap1	1.519493651278565	5.651522602468443	1.0716482858349952e-08
ENSMUSG00000042106	Fam212a	1.3122899715587608	6.032811310392746	1.3830600706804872e-08
ENSMUSG00000042807	Hecw2	1.070552345218989	5.781157882885038	1.4166145793300899e-08
ENSMUSG00000027200	Sema6d	6.423314071313934	5.122526566357074	1.573174897076305e-08
ENSMUSG00000025608	Podxl	8.253613242172205	4.936009338639119	4.437292826351248e-08
ENSMUSG00000032625	Thsd7a	1.8648331174782389	5.471543936362208	6.530916004671185e-08
ENSMUSG00000040605	Bace2	1.070552345218989	6.105221722116392	7.85150501207944e-08
ENSMUSG00000050370	Ch25h	5.974372765254358	5.106327659342561	1.52379889653324e-07
ENSMUSG00000031803	B3gnt3	2.9353854626972278	5.047969239656879	1.683085231497746e-07
ENSMUSG00000026582	Sele	1.2086881316988585	11.351962320609536	2.001356206617506e-07
ENSMUSG00000026580	Selp	6.6305177510337385	8.831979851096063	2.001356206617506e-07
ENSMUSG00000025978	Rftn2	1.1741541850788912	5.42257708721393	2.0505071102084094e-07
ENSMUSG00000022197	Pdzd2	2.1756386370579452	5.454116864604023	2.424159229284374e-07
ENSMUSG00000055044	Pdlim1	18.613797228162422	4.740937523302183	2.810322591538924e-07
ENSMUSG00000034485	Uaca	10.601921612329988	4.814466558724148	2.934302939017122e-07
ENSMUSG00000062609	Kcnj15	2.0720367971980433	7.068380537371655	6.129478041854597e-07
ENSMUSG00000047867	Gimap6	10.56738766571002	4.736773032456519	6.355781155372137e-07
ENSMUSG00000035186	Ubd	62.713647061860776	6.052277981839053	1.442058430733175e-06
ENSMUSG00000107481	4833403J16Rik	1.5885615445184997	5.193594350589622	1.673538789584823e-06
ENSMUSG00000056602	Fry	3.142589142417032	4.924239561699576	1.6872333467120074e-06
ENSMUSG00000045092	S1pr1	12.15594921022852	4.927456979316645	2.1959137008174446e-06
ENSMUSG00000022122	Ednrb	5.318227779474977	5.88262247760693	2.4313399009589453e-06
ENSMUSG00000030554	Synm	1.7266973309983693	5.582999633234343	2.5014996213805832e-06
ENSMUSG00000027955	Fam198b	3.6951322883365103	4.816686943988731	3.6901110633349296e-06
ENSMUSG00000004655	Aqp1	9.289631640771226	8.209004366767491	4.380090086714986e-06
ENSMUSG00000074364	Ehd2	11.534338171069107	4.523612656505045	4.984473825445365e-06
ENSMUSG00000033209	Ttc28	4.62754884707563	4.692798878046961	5.427998857012955e-06
ENSMUSG00000026785	Pkn3	2.106570743818011	4.573991205333025	6.005983286175869e-06
ENSMUSG00000049791	Fzd4	7.113993003713282	4.5004848453196225	6.319019995003166e-06
ENSMUSG00000031465	Angpt2	6.699585644273673	5.211938804881084	6.392941703000684e-06
ENSMUSG00000027931	Npr1	1.5885615445184997	4.705959034597918	9.689717707677706e-06
ENSMUSG00000042284	Itga1	12.086881316988585	4.649034890240696	9.689717707677706e-06
ENSMUSG00000023064	Sncg	1.6230954911384672	6.066560101747286	9.934308461429129e-06
ENSMUSG00000027684	Mecom	4.765684633555499	4.637420287673457	9.972372984761236e-06
ENSMUSG00000001946	Esam	17.6813806694233	4.362679873298099	1.1222075544104245e-05
ENSMUSG00000030123	Plxnd1	12.95022998248777	4.345919797972084	1.1311972219323498e-05
ENSMUSG00000007039	Ddah2	3.83326807481638	4.509611977195727	1.6959267047671426e-05
ENSMUSG00000001493	Meox1	3.142589142417032	5.496145909595286	1.698984262711462e-05
ENSMUSG00000029108	Pcdh7	1.7957652242383042	4.932677850230505	2.088967129813706e-05
ENSMUSG00000035104	Eva1a	1.2777560249387934	4.538181129392497	2.147668162589725e-05
ENSMUSG00000039831	Arhgap29	11.568872117689075	4.351559839077872	2.166934386369755e-05
ENSMUSG00000033082	Clec1a	4.523947007215727	4.469041429159037	2.4641794218640964e-05
ENSMUSG00000049044	Rapgef4	1.8648331174782389	4.72977735593218	2.4808961445991083e-05
ENSMUSG00000039943	Plcb4	1.8302991708582714	4.823182655281503	2.5553012805655944e-05
ENSMUSG00000021759	Plpp1	4.144073594396087	4.375534298546175	2.5617671038228705e-05
ENSMUSG00000022793	B4galt4	1.3122899715587608	4.587856288416687	2.6071633883385968e-05
ENSMUSG00000032198	Dock6	2.7281817829774235	4.363135643281584	3.3148600117307487e-05
ENSMUSG00000054855	Rnd1	2.590045996497554	4.595493782626586	3.343764669238603e-05
ENSMUSG00000051323	Pcdh19	4.109539647776119	4.581133274577045	3.5321914846739396e-05
ENSMUSG00000034842	Art3	1.070552345218989	5.204757395667306	3.697703396906285e-05
ENSMUSG00000024597	Slc12a2	3.6260643950965754	4.3942579354463795	3.736490620782161e-05
ENSMUSG00000026890	Lhx6	2.141104690437978	4.587564599163594	4.653206828898031e-05
ENSMUSG00000037972	Snn	2.5555120498775867	4.435008041656318	4.943255319437785e-05
ENSMUSG00000033960	Jcad	5.698101192294619	4.306778332607815	4.943255319437785e-05
ENSMUSG00000002228	Ppm1j	1.070552345218989	4.8646247054023535	5.955213098405666e-05
ENSMUSG00000000253	Gmpr	1.1741541850788912	4.431737086499406	5.955213098405666e-05
ENSMUSG00000038296	Galnt18	2.3483083701577825	4.434136247319861	6.05784196550371e-05
ENSMUSG00000028339	Col15a1	28.83584542767277	4.501513751941679	6.227168259137727e-05
ENSMUSG00000002265	Peg3	2.037502850578076	6.294512048425635	6.227168259137727e-05
ENSMUSG00000033213	AA467197	16.714430164064215	4.413661975819673	8.167602309752351e-05
ENSMUSG00000020176	Grb10	3.556996501856641	4.491233447880872	8.20033415138091e-05
ENSMUSG00000024538	Ppic	10.740057398809858	4.290020000040235	8.258038496142167e-05
ENSMUSG00000021280	Exoc3l4	1.8993670640982063	4.356397044081869	8.535741306652162e-05
ENSMUSG00000020486	Sept4	3.6260643950965754	4.65021451003964	9.982939039175908e-05
ENSMUSG00000046546	Fam43a	5.387295672714912	4.335189512665766	0.00010771564354743409
ENSMUSG00000005583	Mef2c	12.363152889948324	4.198202138598229	0.00010780200639557433
ENSMUSG00000020689	Itgb3	3.2461909822769344	4.3987461020000875	0.00012028157596611212
ENSMUSG00000002900	Lamb1	13.433705235167313	4.114513324970214	0.00012897891139845228
ENSMUSG00000000805	Car4	12.846628142627868	5.307744021742542	0.00014309268072140344
ENSMUSG00000027217	Tspan18	1.1741541850788912	4.7452662979410976	0.00014322402686039396
ENSMUSG00000027074	Slc43a3	6.6650516976537055	4.131795947679256	0.00014460885962659995
ENSMUSG00000047557	Lxn	3.4533946619967386	4.139809083777925	0.00014510352256810703
ENSMUSG00000002289	Angptl4	5.42182961933488	4.240265361088643	0.00014641205051533503
ENSMUSG00000036256	Igfbp7	110.68129891699547	4.354066190415209	0.00015212806010904032
ENSMUSG00000030657	Xylt1	1.8648331174782389	4.363484190504755	0.00015761036606934072
ENSMUSG00000037419	Endod1	8.288147188792173	4.04235860459303	0.000163372143899484
ENSMUSG00000031523	Dlc1	7.321196683433086	4.227622534479803	0.0001637911915190003
ENSMUSG00000074743	Thbd	1.8302991708582714	4.6842593888804425	0.00017322974729120654
ENSMUSG00000042286	Stab1	6.354246178073999	4.173290741101435	0.00018995634429912198
ENSMUSG00000031563	Wwc2	4.005937807916217	4.117236989146932	0.00020011097368295578
ENSMUSG00000067377	Tspan6	1.968434957338141	4.436391969308603	0.00021087864938529782
ENSMUSG00000029207	Apbb2	13.053831822347671	4.0308433515106685	0.0002203404601390963
ENSMUSG00000054435	Gimap4	12.915696035867803	4.036033868028298	0.0002530838019444999
ENSMUSG00000027669	Gnb4	6.87225537737351	4.1224224628699995	0.00027571231363918646
ENSMUSG00000046768	Rhoj	7.217594843573184	4.2080325277001664	0.0002953159930751814
ENSMUSG00000037872	Ackr1	1.243222078318826	6.650023698395025	0.00031845488831024234
ENSMUSG00000034471	Caskin2	2.141104690437978	4.010840660488862	0.0003512751419178553
ENSMUSG00000013076	Amotl1	7.4247985232929885	4.088301880901353	0.0003526723734043738
ENSMUSG00000024501	Dpysl3	9.427767427251096	4.218360697467126	0.0003526723734043738
ENSMUSG00000006403	Adamts4	8.944292174571553	4.126254324461026	0.0003634593968621832
ENSMUSG00000001227	Sema6b	2.141104690437978	4.004499133615035	0.0003634593968621832
ENSMUSG00000020808	Pimreg	1.7957652242383042	4.258906082551493	0.00038264907595113567
ENSMUSG00000055799	Tcf7l1	1.0360183985990217	4.432330056109434	0.0003878298615486366
ENSMUSG00000032766	Gng11	29.008515160772603	3.948719730345771	0.0004145937667388312
ENSMUSG00000016087	Fli1	9.39323348063113	3.8986690708109006	0.0004219506715372915
ENSMUSG00000050919	Zfp366	2.1756386370579452	4.148614317629772	0.00042391861400525963
ENSMUSG00000022661	Cd200	9.600437160350934	3.997535185865271	0.0004437426558704837
ENSMUSG00000008734	Gprc5b	2.3828423167777495	4.0765029049948645	0.0005105018315056447
ENSMUSG00000034684	Sema3f	11.36166843796927	3.8375530997136864	0.0005532620701544696
ENSMUSG00000005672	Kit	2.9699194093171952	4.898762655683752	0.0005580799406040615
ENSMUSG00000033350	Chst2	3.1771230890369995	4.050539881156814	0.0005932574774428216
ENSMUSG00000038587	Akap12	2.3483083701577825	4.200449356281103	0.0006675640468577642
ENSMUSG00000028402	Mpdz	1.3813578647986955	4.2289765421257774	0.0007270446212702812
ENSMUSG00000021186	Fbln5	1.1050862918389563	4.536433467106231	0.0007987369389375639
ENSMUSG00000059013	Sh2d3c	2.141104690437978	4.057341571717908	0.0008147600051477551
ENSMUSG00000018169	Mfng	2.24470653029788	3.9725839535382725	0.000834615782716222
ENSMUSG00000046186	Cd109	2.4519102100176844	3.8352773712999246	0.0009307307078475489
ENSMUSG00000040488	Ltbp4	2.141104690437978	4.673487933965234	0.0009400787656270412
ENSMUSG00000029581	Fscn1	7.079459057093314	4.690495517485619	0.0009707099732354083
ENSMUSG00000020846	Rflnb	5.663567245674652	4.0610219182058565	0.0010009269726876178
ENSMUSG00000002944	Cd36	12.708492356147998	3.833764973807563	0.00117617089307262
ENSMUSG00000066363	Serpina3f	1.1396202384589238	4.137643199808769	0.0012272535882920385
ENSMUSG00000024140	Epas1	12.673958409528032	3.753768188335986	0.001460790370848128
ENSMUSG00000040265	Dnm3	1.346823918178728	4.336547268222848	0.0014968185598547591
ENSMUSG00000045377	Tmem88	3.9714038612962494	3.7668055044404603	0.00157840622912748
ENSMUSG00000020407	Upp1	9.013360067811488	3.7542366930913014	0.001626059257869997
ENSMUSG00000079481	Nhsl2	2.313774423537815	4.015652675430158	0.0016808248304791
ENSMUSG00000032363	Adamts7	2.0029689039581084	3.7700596196374367	0.0016888387716881576
ENSMUSG00000038692	Hoxb4	1.6230954911384672	3.9168129822426043	0.0017294101759535421
ENSMUSG00000030562	Nox4	1.1050862918389563	4.3872276504287315	0.0017709874500272161
ENSMUSG00000043505	Gimap5	2.9353854626972278	3.856758014780222	0.001790860757324044
ENSMUSG00000036533	Cdc42ep3	5.8707709253944556	3.7536159227032138	0.0018012727149225793
ENSMUSG00000022438	Parvb	3.3497928221368367	3.741464727781241	0.0018033923095163817
ENSMUSG00000026278	Bok	2.590045996497554	3.7557725644651248	0.0018806754386277756
ENSMUSG00000034401	Spata6	2.5555120498775867	3.7697074122518703	0.0019117555891275894
ENSMUSG00000030249	Abcc9	4.109539647776119	5.114513324970215	0.0021022513222435416
ENSMUSG00000071001	Hrct1	1.3122899715587608	3.823583348254746	0.002385097529260547
ENSMUSG00000045664	Cdc42ep2	3.936869914676282	3.7152116234214914	0.0024469902185782224
ENSMUSG00000029650	Slc46a3	1.3122899715587608	3.973584088788648	0.002731241394642637
ENSMUSG00000037031	Tspan15	3.660598341716543	3.6584753631102096	0.0027858986681098155
ENSMUSG00000038145	Snrk	10.187514252890379	3.5833309119277974	0.0029257465189613512
ENSMUSG00000018427	Ypel2	3.0044533559371627	3.7323258904646224	0.0029886452036588023
ENSMUSG00000021285	Ppp1r13b	3.418860715376771	3.6397792694003046	0.0031413481200614135
ENSMUSG00000020262	Adarb1	2.2792404769178476	3.7041280594904538	0.0031613554163590803
ENSMUSG00000022893	Adamts1	8.46081692189201	3.9230404800063168	0.003242874150153487
ENSMUSG00000025584	Pde8a	1.8648331174782389	3.724992293366803	0.0032620308178848323
ENSMUSG00000034731	Dgkh	5.352761726094945	3.607904751646818	0.0032735522622053233
ENSMUSG00000041361	Myzap	2.486444156637652	3.678374920547914	0.0033162318183715418
ENSMUSG00000024451	Arap3	4.62754884707563	3.588639279479489	0.0035420836884764544
ENSMUSG00000028763	Hspg2	21.859988210439354	3.549053585768695	0.003552064672196369
ENSMUSG00000079018	Ly6c1	20.340494559160792	3.654229017025069	0.0036522418337116354
ENSMUSG00000028988	Ctnnbip1	6.07797460511426	3.555565183578315	0.003671660838576534
ENSMUSG00000021892	Sh3bp5	6.561449857793804	3.5773822176922465	0.0037871402680941624
ENSMUSG00000000489	Pdgfb	10.740057398809858	3.5577339268138983	0.004009438524082897
ENSMUSG00000039377	Hlx	4.005937807916217	3.5924581903756962	0.004081248942759145
ENSMUSG00000062098	Btbd3	5.594499352434717	3.544567886192027	0.004232936881824734
ENSMUSG00000029417	Cxcl9	115.89592485661055	3.6916843777641692	0.004232936881824734
ENSMUSG00000066456	Hmgn3	1.3813578647986955	3.8150754706653567	0.004357021531774096
ENSMUSG00000037166	Ppp1r14a	1.346823918178728	4.437876223596812	0.004713125320968983
ENSMUSG00000054404	Slfn5	9.358699534011162	3.5647319210549626	0.00516362958020716
ENSMUSG00000037060	Cavin3	19.718883520001377	3.4785934994357133	0.005170562568791533
ENSMUSG00000048376	F2r	2.486444156637652	3.64734802492729	0.006055402360790715
ENSMUSG00000071714	Csf2rb2	5.249159886235043	3.5068412925705834	0.00607254748328423
ENSMUSG00000022951	Rcan1	2.486444156637652	3.6337696184267494	0.00607254748328423
ENSMUSG00000022799	Arhgap31	9.186029800911324	3.467328731350795	0.006141036780480713
ENSMUSG00000009418	Nav1	6.941323270613445	3.5222709795118985	0.0063842711448666295
ENSMUSG00000038543	BC028528	2.5555120498775867	3.5335718761399084	0.006570433609182369
ENSMUSG00000021596	Mctp1	1.4504257580386302	3.8155117795682565	0.007176974704690077
ENSMUSG00000023809	Rps6ka2	1.2086881316988585	3.840209666842155	0.007629620207384127
ENSMUSG00000052727	Map1b	5.1455580463751405	3.7353399655803248	0.007814043055193738
ENSMUSG00000027293	Ehd4	15.33307229926552	3.3866579334315694	0.008013048457408278
ENSMUSG00000020357	Flt4	3.3843267687568037	3.415324381606964	0.008173296615617115
ENSMUSG00000026728	Vim	144.17922713836384	3.4838848496113313	0.008755220582083511
ENSMUSG00000057530	Ece1	15.298538352645553	3.35257169550387	0.009040207618606463
ENSMUSG00000051375	Pcdh1	4.62754884707563	3.341480836741212	0.010706916011012594
ENSMUSG00000023909	Paqr4	1.2777560249387934	3.497750080642423	0.011646628971915159
ENSMUSG00000002233	Rhoc	17.95765224238304	3.2950360251500097	0.012439976298253086
ENSMUSG00000041187	Prkd2	3.108055195797065	3.361718064532263	0.013429859059011104
ENSMUSG00000019055	Plod1	3.3497928221368367	3.3563970440818687	0.013431335062927367
ENSMUSG00000036667	Tcaf1	1.243222078318826	3.6052210571477064	0.013779896973314568
ENSMUSG00000062866	Phactr2	3.3843267687568037	3.3321189089966268	0.014107154723804645
ENSMUSG00000040447	Spns2	3.142589142417032	3.3349118684170174	0.015100540433088647
ENSMUSG00000025558	Dock9	3.556996501856641	3.3121469362775167	0.015152827900808564
ENSMUSG00000041482	Piezo2	3.3152588755168693	3.607648616886719	0.015929931938620315
ENSMUSG00000051351	Zfp46	1.5885615445184997	3.4248778558399007	0.01601572598514111
ENSMUSG00000001555	Fkbp10	3.280724928896902	3.457523466047273	0.0166484081376627
ENSMUSG00000030790	Adm	3.2461909822769344	3.9205856836961193	0.016918875419008075
ENSMUSG00000021108	Prkch	5.732635138914587	3.267106204907033	0.01892043182694949
ENSMUSG00000003549	Ercc1	2.9008515160772603	3.2196516109670004	0.019639087012590335
ENSMUSG00000038070	Cntln	2.590045996497554	3.2821239389384704	0.0197261413441336
ENSMUSG00000032666	1700025G04Rik	2.3828423167777495	3.3865078325064077	0.01978107330066546
ENSMUSG00000020427	Igfbp3	91.58402643615351	3.3613435252287744	0.019874078511422498
ENSMUSG00000004951	Hspb1	2.762715729597391	4.266858752233118	0.019894310583035108
ENSMUSG00000066571	4931406P16Rik	6.285178284834064	3.179821764535394	0.0204985863635817
ENSMUSG00000070565	Rasal2	4.247675434255989	3.209937634772986	0.02084921941902833
ENSMUSG00000026923	Notch1	6.526915911173836	3.183224234117665	0.021323961605474773
ENSMUSG00000034413	Neurl1b	1.1050862918389563	3.4287699126719158	0.021334030519034788
ENSMUSG00000024232	Bambi	3.142589142417032	3.3073900137573835	0.021819009221422506
ENSMUSG00000025810	Nrp1	12.95022998248777	3.1699774766161797	0.02258438500336165
ENSMUSG00000021367	Edn1	1.8993670640982063	4.105221722116392	0.02288481164402984
ENSMUSG00000044469	Tnfaip8l1	1.243222078318826	3.366351122517664	0.023110874135805454
ENSMUSG00000079037	Prnp	5.767169085534554	3.2685779730361717	0.02352432635433103
ENSMUSG00000073409	H2-Q6	15.091334672925749	3.152390810652882	0.02352432635433103
ENSMUSG00000018381	Abi3	2.0029689039581084	3.2413131284828287	0.02586381008240301
ENSMUSG00000004952	Rasa4	3.1771230890369995	3.2035267421414417	0.02640366884930874
ENSMUSG00000021027	Ralgapa1	2.8663175694572933	3.1901106197029048	0.026950573190200937
ENSMUSG00000070639	Lrrc8b	1.5885615445184997	3.238774333893742	0.029415097144890743
ENSMUSG00000028517	Plpp3	9.738572946830804	3.3051950138244734	0.02970925895648836
ENSMUSG00000058624	Gda	10.56738766571002	3.128699526632025	0.030066294787470617
ENSMUSG00000020681	Ace	1.243222078318826	3.8856791308765777	0.030449719757358735
ENSMUSG00000039405	Prss23	6.008906711874325	3.503321497489158	0.030727753471665724
ENSMUSG00000032035	Ets1	16.610828324204313	3.0942223863859377	0.03224535476816861
ENSMUSG00000047945	Marcksl1	4.869286473415402	3.2199967028708927	0.03272370662219654
ENSMUSG00000030247	Kcnj8	2.106570743818011	3.883568197103849	0.03327821954326873
ENSMUSG00000034751	Mast4	13.571841021647183	3.0633596994567895	0.03361064221630765
ENSMUSG00000022221	Ripk3	2.486444156637652	3.1263091717915574	0.0342024729233118
ENSMUSG00000097006	9530082P21Rik	1.2777560249387934	3.1749362627920785	0.034523417738250024
ENSMUSG00000027082	Tfpi	1.968434957338141	3.214264481411681	0.03477685196651381
ENSMUSG00000098098	Bvht	1.243222078318826	3.28820287638415	0.035619536710210974
ENSMUSG00000014164	Klhl3	1.243222078318826	3.2519393323973786	0.03592013657505585
ENSMUSG00000030323	Ift122	1.8302991708582714	3.1000854615819744	0.037479237703872154
ENSMUSG00000070436	Serpinh1	22.99960844889828	3.197531319681179	0.037479237703872154
ENSMUSG00000024427	Spry4	3.4533946619967386	3.0878681553661234	0.03815646698643565
ENSMUSG00000038007	Acer2	1.1741541850788912	3.235841186624172	0.03832574986896483
ENSMUSG00000030729	Pgm2l1	3.3843267687568037	3.0997269656824855	0.040367917135427395
ENSMUSG00000020185	E2f7	1.8993670640982063	3.1486143176297716	0.04085177063055674
ENSMUSG00000090019	Gimap1	3.418860715376771	3.1341499897706724	0.04103502623632053
ENSMUSG00000054720	Lrrc8c	5.456363565954847	2.9983161198759753	0.04486995087621239
ENSMUSG00000051177	Plcb1	7.562934309772857	2.973293068834382	0.045627055190789384
ENSMUSG00000003746	Man1a	8.529884815131945	2.986169050472628	0.04680169252982158
ENSMUSG00000018909	Arrb1	4.765684633555499	2.989513876442285	0.047117067298764595
ENSMUSG00000039304	Tnfsf10	1.6576294377584346	3.2024225593575837	0.047709602627694546
ENSMUSG00000051339	2900026A02Rik	3.487928608616706	3.030697381349059	0.049167042643120794
ENSMUSG00000042590	Ipo11	4.3167433274959235	2.9701104080701146	0.04933538995651367
ENSMUSG00000022018	Rgcc	2.2101725836779127	3.484160873908111	0.05201492965653628
ENSMUSG00000026604	Ptpn14	2.0029689039581084	3.014831819078502	0.05230101515988984
ENSMUSG00000031785	Adgrg1	4.3167433274959235	2.9928402918503347	0.052415415189822984
ENSMUSG00000031511	Arhgef7	6.6305177510337385	2.925480282740484	0.05469898731060335
ENSMUSG00000062488	Ifit3b	1.070552345218989	3.6027213815872083	0.054897469361508626
ENSMUSG00000041779	Tram2	2.7281817829774235	2.973559076955517	0.055203473535113685
ENSMUSG00000043079	Synpo	4.662082793695597	2.9385832823029445	0.05672255341721938
ENSMUSG00000044337	Ackr3	1.5540275978985325	3.5698899891198357	0.057206450440093086
ENSMUSG00000001435	Col18a1	16.12735307152477	2.9493601652269845	0.05772916668156065
ENSMUSG00000036273	Lrrk2	1.0014844519790542	3.2655606747295063	0.05815647198592497
ENSMUSG00000037936	Scarb1	7.839205882732597	2.902487826550412	0.06025655232252878
ENSMUSG00000073599	Ecscr	16.472692537724445	2.8772635842914047	0.06171502869266
ENSMUSG00000060550	H2-Q7	35.259159498986705	3.044750369925455	0.061773370043960586
ENSMUSG00000039713	Plekhg5	1.070552345218989	3.1848578382296013	0.06327679550278248
ENSMUSG00000036356	Csgalnact1	1.8648331174782389	3.224460351015743	0.06496187231185206
ENSMUSG00000048960	Prex2	7.044925110473347	2.8874613960470383	0.06566376288569209
ENSMUSG00000033530	Ttc7b	1.519493651278565	2.978662124001146	0.06924313287441193
ENSMUSG00000028184	Adgrl2	9.738572946830804	2.857308121034759	0.06935222977956267
ENSMUSG00000005534	Insr	7.493866416532923	2.8528478749539263	0.07003227699002217
ENSMUSG00000031367	Ap1s2	2.6591138897374886	2.926827129779941	0.07041868535459612
ENSMUSG00000043333	Rhbdl2	1.1050862918389563	2.985640106363719	0.07102498225003419
ENSMUSG00000029802	Abcg2	2.417376263397717	2.9002868344138535	0.07457626067603161
ENSMUSG00000003228	Grk5	1.1741541850788912	3.0144041292329	0.07675827417877476
ENSMUSG00000019843	Fyn	6.837721430753542	2.8395940682303613	0.07811402768765374
ENSMUSG00000022723	Crybg3	2.762715729597391	2.8766792392771636	0.07829287410993871
ENSMUSG00000058070	Eml1	2.6591138897374886	2.8596468961102604	0.0786612349993179
ENSMUSG00000022747	St3gal6	3.108055195797065	2.8724485314686863	0.07967058803723774
ENSMUSG00000075254	Heg1	5.9398388186343904	2.954219689223284	0.08146505566920315
ENSMUSG00000027803	Wwtr1	12.397686836568292	2.7863841838252057	0.084146416717576
ENSMUSG00000028597	Gpx7	1.1741541850788912	3.095787336366533	0.08484589186319857
ENSMUSG00000038729	Akap2	1.1396202384589238	2.909750600095232	0.08818030369511348
ENSMUSG00000002504	Slc9a3r2	4.075005701156152	2.776788572517842	0.0925415955777188
ENSMUSG00000000058	Cav2	5.041956206515239	2.7601156249860472	0.09353494592681341
ENSMUSG00000038188	Scarf1	2.8663175694572933	2.8228106828568844	0.09491055562474933
ENSMUSG00000041481	Serpina3g	16.265488858004638	2.781592015505062	0.09631030501767904
ENSMUSG00000021485	Mxd3	1.2086881316988585	2.912131436628142	0.1014539421770199
ENSMUSG00000039529	Atp8b1	1.9339010107181738	2.8639107944397164	0.10284937065469599
ENSMUSG00000045975	C2cd2	1.1396202384589238	2.8901217933462995	0.1093810917688821
ENSMUSG00000009681	Bcr	5.1110240997551735	2.736758555081412	0.10988995378458499
ENSMUSG00000034675	Dbn1	2.762715729597391	2.784639979024109	0.10988995378458499
ENSMUSG00000034761	Map4k5	3.8678020214363475	2.7226057005299253	0.10988995378458499
ENSMUSG00000026880	Stom	2.9353854626972278	2.769885998071983	0.11008035890701327
ENSMUSG00000054555	Adam12	1.4849597046585976	3.041556095617392	0.1110863859055337
ENSMUSG00000032841	Prr5l	1.415891811418663	2.895754602846524	0.11261148259617883
ENSMUSG00000096472	Cdkn2d	2.590045996497554	2.8060833425973497	0.11287291586217763
ENSMUSG00000001053	N4bp3	3.211657035656967	2.7080293937777515	0.11549955706180448
ENSMUSG00000026779	Mastl	1.2777560249387934	2.8300519904236805	0.11584740174691947
ENSMUSG00000079363	Gbp4	14.020782327706758	2.700302338127624	0.11597306183960467
ENSMUSG00000020092	Pald1	2.313774423537815	2.7439793513224924	0.11597306183960467
ENSMUSG00000018593	Sparc	157.92373789311085	2.977305804787216	0.11597306183960467
ENSMUSG00000038811	Gngt2	4.731150686935532	2.7340557212734633	0.11608791521898379
ENSMUSG00000035268	Pkig	6.837721430753542	2.686322875491614	0.1165696260172473
ENSMUSG00000033107	Rnf125	2.9008515160772603	2.7881043362634337	0.11887154423628518
ENSMUSG00000068245	Phf11d	1.5885615445184997	2.79411166550562	0.11946642610226245
ENSMUSG00000031216	Stard8	1.519493651278565	3.0094431309489256	0.12015593898895192
ENSMUSG00000000276	Dgke	1.0360183985990217	2.8543036025986543	0.12015593898895192
ENSMUSG00000091971	Hspa1a	7.735604042872695	2.9351225786967055	0.12033497431963242
ENSMUSG00000031149	Praf2	1.3813578647986955	2.8074218981219214	0.12122886992326362
ENSMUSG00000039959	Hip1	7.701070096252727	2.681337682158191	0.12164411235345512
ENSMUSG00000029163	Emilin1	3.5224625552366735	2.738932835197936	0.12224190350383858
ENSMUSG00000062127	Cttnbp2nl	5.352761726094945	2.6744459470267548	0.12641797992263715
ENSMUSG00000030711	Sult1a1	1.4504257580386302	2.856758014780222	0.12786457442330432
ENSMUSG00000028755	Cda	2.9699194093171952	2.661362197571978	0.13160514267048068
ENSMUSG00000004837	Grap	1.6230954911384672	2.8012155352262917	0.13291558248858754
ENSMUSG00000026773	Pfkfb3	3.142589142417032	2.7398149905621483	0.13293886128184831
ENSMUSG00000004044	Cavin1	14.26251995404653	2.6739363580287083	0.13308091503756156
ENSMUSG00000024754	Tmem2	7.183060896953217	2.654130118491245	0.1331251638660511
ENSMUSG00000044734	Serpinb1a	4.109539647776119	2.9826921531599937	0.1341300037716766
ENSMUSG00000024074	Crim1	11.810609744028847	2.620395892680685	0.14037806547328707
ENSMUSG00000026110	Mgat4a	4.005937807916217	2.6536583468124335	0.14063572197497448
ENSMUSG00000021279	Cdc42bpb	5.387295672714912	2.607257008280755	0.1413708816243347
ENSMUSG00000059895	Ptp4a3	8.97882612119152	2.629449186959812	0.1421167392065627
ENSMUSG00000033287	Kctd17	4.593014900455662	2.6208206291101472	0.14246351162330403
ENSMUSG00000030782	Tgfb1i1	1.1741541850788912	2.86941363156995	0.14385142168201992
ENSMUSG00000000555	Itga5	3.7987341281964127	2.692207435687658	0.14385142168201992
ENSMUSG00000037754	Ppp1r16b	2.5209781032576193	2.727043400248201	0.14526764666672493
ENSMUSG00000025969	Nrp2	7.735604042872695	2.6337377090532565	0.14593169777922008
ENSMUSG00000021266	Wars	6.803187484133575	2.6002661186211773	0.1477290472199638
ENSMUSG00000038781	Stap2	1.519493651278565	2.6717786390170453	0.14803899358382638
ENSMUSG00000090877	Hspa1b	9.427767427251096	2.8734657703998736	0.1494835744604814
ENSMUSG00000029171	Pgm1	2.0029689039581084	2.644720190681175	0.15202448850530983
ENSMUSG00000090958	Lrrc32	2.693647836357456	2.802384774508923	0.15225929369925367
ENSMUSG00000006356	Crip2	12.466754729808226	2.5702584592131763	0.15470615178141678
ENSMUSG00000037887	Dusp8	1.243222078318826	2.7190653428246767	0.16277746957503045
ENSMUSG00000074794	Arrdc3	4.558480953835695	2.607735454474562	0.16297424031569205
ENSMUSG00000034612	Chst11	1.3813578647986955	2.7427385285181467	0.16422861218010815
ENSMUSG00000055322	Tns1	6.285178284834064	2.571032684608075	0.16707782146666836
ENSMUSG00000031681	Smad1	11.63794001092901	2.530603440240669	0.16837668361586333
ENSMUSG00000037712	Fermt2	8.184545348932271	2.5829996332343432	0.17013400498360196
ENSMUSG00000014932	Yes1	3.03898730255713	2.571302756669552	0.1716530865064779
ENSMUSG00000032038	St3gal4	3.03898730255713	2.585303141891762	0.1716530865064779
ENSMUSG00000028965	Tnfrsf9	6.07797460511426	2.651052439504891	0.17882616334835594
ENSMUSG00000057098	Ebf1	5.663567245674652	2.755569239111974	0.18141677289364072
ENSMUSG00000025790	Slco3a1	2.313774423537815	2.6135222979306194	0.18470753832016565
ENSMUSG00000044906	4930503L19Rik	1.8648331174782389	2.57215344326444	0.18738177512002638
ENSMUSG00000048922	Cdca2	2.0029689039581084	2.599113963719665	0.18778527848490068
ENSMUSG00000036106	Prr5	1.0014844519790542	2.6449483721744884	0.18814129250797137
ENSMUSG00000021756	Il6st	11.154464758249466	2.5308970185210247	0.1884672413501401
ENSMUSG00000026478	Lamc1	11.119930811629498	2.4820271407443384	0.19436058887488822
ENSMUSG00000040710	St8sia4	5.8362369787744885	2.52870748813988	0.20172977523784058
ENSMUSG00000003518	Dusp3	8.184545348932271	2.4758968511381547	0.20288059056479038
ENSMUSG00000025747	Tyms	4.558480953835695	2.501552207401775	0.20435671855325296
ENSMUSG00000024238	Zeb1	9.082427961051422	2.467583635417355	0.20776856062289117
ENSMUSG00000029094	Afap1	1.4504257580386302	2.570068939137541	0.21360708441614126
ENSMUSG00000021608	Lpcat1	2.486444156637652	2.511162845435252	0.21400955280392397
ENSMUSG00000039911	Spsb1	1.7266973309983693	2.5707954936472173	0.21523517739597223
ENSMUSG00000039357	Fut11	1.5540275978985325	2.5438375319195603	0.21603990449758748
ENSMUSG00000029287	Tgfbr3	1.6921633843784019	2.6953229461365202	0.2161578275641343
ENSMUSG00000050530	Fam171a1	1.519493651278565	2.515911965551465	0.216566021433446
ENSMUSG00000020642	Rnf144a	1.6230954911384672	2.550253961693073	0.216773885725404
ENSMUSG00000026181	Ppm1f	2.4519102100176844	2.468555334221165	0.21959474619460193
ENSMUSG00000018548	Trim37	2.2101725836779127	2.4957522965091474	0.21976666908292988
ENSMUSG00000031207	Msn	28.870379374292735	2.4043175280715436	0.2260799874474176
ENSMUSG00000008575	Nfib	23.13774423537815	2.41849592321569	0.2272925338515817
ENSMUSG00000028037	Ifi44	2.6591138897374886	2.4926664701401293	0.2285530887500121
ENSMUSG00000042348	Arl15	1.070552345218989	2.5737824971893137	0.2285530887500121
ENSMUSG00000049577	Zfpm1	1.519493651278565	2.558846765335187	0.22888756743772354
ENSMUSG00000005802	Slc30a4	4.420345167355825	2.4360829417737615	0.23256665485602065
ENSMUSG00000031245	Hmgn5	3.2461909822769344	2.456410953802803	0.23256665485602065
ENSMUSG00000068758	Il3ra	1.3122899715587608	2.5441120526102785	0.23256665485602065
ENSMUSG00000031633	Slc25a4	10.42925187923015	2.405446849790435	0.23478824801482853
ENSMUSG00000070871	Ccnyl1	1.5885615445184997	2.4768829071540783	0.2419449910797453
ENSMUSG00000008206	Cers4	1.519493651278565	2.5857647233086904	0.24289278649175777
ENSMUSG00000035441	Myo1d	1.4504257580386302	2.4848272756251797	0.24319515522451782
ENSMUSG00000033355	Rtp4	2.6591138897374886	2.4618149888355925	0.24398122546979148
ENSMUSG00000064262	Gimap8	1.415891811418663	2.561032068520535	0.24471911525403184
ENSMUSG00000057604	Lmcd1	1.070552345218989	2.7287666851565993	0.24495567419986575
ENSMUSG00000019699	Akt3	1.070552345218989	2.538181129392498	0.24580644078465208
ENSMUSG00000038633	Degs1	12.777560249387934	2.366580654165025	0.2468202570380749
ENSMUSG00000035778	Ggta1	2.6245799431175216	2.433757326631833	0.24807270711860258
ENSMUSG00000074457	S100a16	8.668020601611815	2.446145558352334	0.24861068165478328
ENSMUSG00000038264	Sema7a	5.318227779474977	2.4050843373422053	0.250291963745328
ENSMUSG00000021068	Nin	4.558480953835695	2.387719179830931	0.2542563147796553
ENSMUSG00000007476	Lrrc8a	2.5555120498775867	2.3950925222932247	0.25904579135966815
ENSMUSG00000000530	Acvrl1	1.7612312776183368	2.444724964984712	0.2612744252674068
ENSMUSG00000062300	Nectin2	3.8678020214363475	2.3594876378134106	0.2678297622816922
ENSMUSG00000094777	Hist1h2ap	9.013360067811488	2.4455191950448425	0.27080147006684724
ENSMUSG00000035382	Pcsk7	2.106570743818011	2.388040779964637	0.27843494982891026
ENSMUSG00000025171	Ubtd1	1.2086881316988585	2.4368298716588845	0.27843494982891026
ENSMUSG00000069808	Fam57a	1.2086881316988585	2.405787079885976	0.29101310052827867
ENSMUSG00000026121	Sema4c	2.2101725836779127	2.4010812131541863	0.29262331876420045
ENSMUSG00000000440	Pparg	1.2086881316988585	2.476212969189479	0.29456788502064396
ENSMUSG00000040624	Plekhg1	1.7266973309983693	2.3676276395756677	0.2966173067720626
ENSMUSG00000017615	Tnfaip1	10.84365923866976	2.2861038567627334	0.2966173067720626
ENSMUSG00000041354	Rgl2	2.313774423537815	2.3539941981856307	0.2966173067720626
ENSMUSG00000025287	Acot9	2.2792404769178476	2.346505351278883	0.29853461534697523
ENSMUSG00000022836	Mylk	3.660598341716543	2.6913832214861477	0.2986044518384634
ENSMUSG00000031712	Il15	1.243222078318826	2.4336631239624285	0.2988927604628265
ENSMUSG00000040022	Rab11fip2	1.7612312776183368	2.37666548338872	0.2988927604628265
ENSMUSG00000020439	Smtn	3.2461909822769344	2.348348249296156	0.29954904175620173
ENSMUSG00000029406	Pitpnm2	1.3813578647986955	2.4103063068403396	0.3009885128602834
ENSMUSG00000008398	Elk3	8.184545348932271	2.2804098234133154	0.3057902182251374
ENSMUSG00000030677	Kif22	2.8663175694572933	2.329396348794849	0.31321093028576935
ENSMUSG00000025283	Sat1	30.182669345851497	2.2537076074176854	0.32089810210782177
ENSMUSG00000043336	Filip1l	3.936869914676282	2.2955719963396635	0.32462511022012136
ENSMUSG00000029084	Cd38	4.731150686935532	2.26958183704118	0.33139644874526775
ENSMUSG00000037003	Tns2	1.6230954911384672	2.3044975472911142	0.3318941317292013
ENSMUSG00000035245	Eogt	1.8648331174782389	2.292740783573442	0.3336885371208334
ENSMUSG00000033538	Casp4	3.487928608616706	2.2760899697779133	0.33619406434388477
ENSMUSG00000039328	Rnf122	1.2777560249387934	2.3746823971096185	0.3460577254136755
ENSMUSG00000030703	Gdpd3	6.008906711874325	2.244962011236905	0.34807016058656043
ENSMUSG00000047714	Ppp1r2	9.496835320491032	2.2086622998291423	0.34807016058656043
ENSMUSG00000018417	Myo1b	6.87225537737351	2.227492011873217	0.3487754807885992
ENSMUSG00000032849	Abcc4	1.6230954911384672	2.2867144989520067	0.34960263915200207
ENSMUSG00000005397	Nid1	8.32268113541214	2.2474935249365626	0.3519202463685306
ENSMUSG00000010047	Hyal2	1.5885615445184997	2.272591018654947	0.35489894018531626
ENSMUSG00000061410	Zcchc14	3.5224625552366735	2.2387259019682073	0.3601586349053958
ENSMUSG00000000531	Grasp	1.968434957338141	2.374238285965311	0.3601586349053958
ENSMUSG00000047907	Tshz2	5.076490153135206	2.2243862024162384	0.36102093976125876
ENSMUSG00000040204	Pclaf	7.66653614963276	2.2540601054089273	0.36526635487086906
ENSMUSG00000020814	Mxra7	1.346823918178728	2.425147464092606	0.36526635487086906
ENSMUSG00000022469	Rapgef3	2.6591138897374886	2.219215448360997	0.36575473857660723
ENSMUSG00000036452	Arhgap26	1.1396202384589238	2.3402417517805887	0.37082423332829456
ENSMUSG00000044167	Foxo1	2.9008515160772603	2.2415941638476773	0.3711914836271215
ENSMUSG00000038058	Nod1	1.1396202384589238	2.3109474449865504	0.38035411979231676
ENSMUSG00000059981	Taok2	2.8663175694572933	2.204757395667306	0.38035411979231676
ENSMUSG00000020044	Timp3	26.971012310194528	2.1704954675934927	0.38035411979231676
ENSMUSG00000052632	Asap2	2.24470653029788	2.2075358174040263	0.38157983776838866
ENSMUSG00000019194	Scn1b	3.8678020214363475	2.1874335665203004	0.38452334300857877
ENSMUSG00000024030	Abcg1	3.1771230890369995	2.2183643262085093	0.38652215493936753
ENSMUSG00000028771	Ptpn12	4.385811220735858	2.177290161620462	0.3886343129056695
ENSMUSG00000029471	Camkk2	2.0720367971980433	2.2320432215884445	0.38996091207417793
ENSMUSG00000035293	G2e3	3.764200181576445	2.182242261996019	0.3973724617128155
ENSMUSG00000058793	Cds2	3.5224625552366735	2.1750508888511155	0.39967666589897505
ENSMUSG00000038400	Pmepa1	9.11696190767139	2.1881750052706277	0.40102165669395107
ENSMUSG00000023452	Pisd	1.8993670640982063	2.189705879893576	0.4088612402327098
ENSMUSG00000033446	Lpar6	2.6591138897374886	2.184351185005469	0.41012348360471795
ENSMUSG00000024691	Fam111a	5.387295672714912	2.147983140730902	0.4137405116359408
ENSMUSG00000048279	Sacs	3.0044533559371627	2.169539750162829	0.4165568797854307
ENSMUSG00000036617	Etl4	2.762715729597391	2.1452192601941795	0.4165757993499017
ENSMUSG00000059810	Rgs3	2.417376263397717	2.1906352402343883	0.4165757993499017
ENSMUSG00000020826	Nos2	1.2777560249387934	2.682611003132747	0.4165757993499017
ENSMUSG00000051065	Mb21d2	1.3122899715587608	2.2171411201231384	0.4165757993499017
ENSMUSG00000037242	Clic4	19.891553253101215	2.1057959880895685	0.41768790991283006
ENSMUSG00000041308	Sntb2	6.699585644273673	2.11650035648304	0.4183989291514695
ENSMUSG00000039396	Neil3	1.1741541850788912	2.2580732101997625	0.42497148837666754
ENSMUSG00000028041	Adam15	5.42182961933488	2.121136211479765	0.42671279440103815
ENSMUSG00000079685	Ulbp1	1.5540275978985325	2.1879298870904234	0.42903001073690594
ENSMUSG00000023008	Fmnl3	2.24470653029788	2.1456139109173487	0.431022983637859
ENSMUSG00000032698	Lmo2	2.5555120498775867	2.150230453594876	0.4320281667538297
ENSMUSG00000043008	Klhl6	1.1050862918389563	2.2599259866199346	0.4320281667538297
ENSMUSG00000046402	Rbp1	25.865926018355573	2.1147427976986903	0.4331946040367657
ENSMUSG00000078606	Gm4070	1.1741541850788912	2.233169528377539	0.434389888018691
ENSMUSG00000049047	Armcx3	1.2086881316988585	2.209217043858006	0.4383896393613312
ENSMUSG00000032475	Nck1	3.9023359680563146	2.103722623354788	0.44009423265561465
ENSMUSG00000030878	Cdr2	1.9339010107181738	2.1468764795868056	0.44084020484919695
ENSMUSG00000022033	Pbk	1.8648331174782389	2.1754944733004504	0.44094453825435326
ENSMUSG00000028955	Vamp3	3.7296662349564778	2.1010120433748845	0.4426380147467134
ENSMUSG00000006362	Cbfa2t3	2.2792404769178476	2.1945399659858205	0.4434342684647907
ENSMUSG00000057193	Slc44a2	1.968434957338141	2.1524168897860863	0.4442690020867026
ENSMUSG00000023830	Igf2r	2.4519102100176844	2.140074026063531	0.4442690020867026
ENSMUSG00000001089	Luzp1	6.561449857793804	2.075265434212977	0.44462164781551616
ENSMUSG00000063077	Kif1b	4.696616740315565	2.084851008365637	0.44662647722186133
ENSMUSG00000021182	Ccdc88c	1.6921633843784019	2.1879102051640937	0.45573880808340517
ENSMUSG00000036752	Tubb4b	14.193452060806596	2.0559092677288993	0.45676322241249384
ENSMUSG00000014496	Ankrd28	2.313774423537815	2.1014548921934724	0.46176945953628096
ENSMUSG00000040097	Flywch1	3.0735212491770976	2.0718875519594517	0.46176945953628096
ENSMUSG00000065954	Tacc1	6.87225537737351	2.055023177584413	0.4620066307077542
ENSMUSG00000025085	Ablim1	11.49980422444914	2.06290980757453	0.46279222595404457
ENSMUSG00000039470	Zdhhc2	1.4504257580386302	2.1747166327188263	0.46373493495806956
ENSMUSG00000031586	Rbpms	9.91124267993064	2.0379456167081766	0.4679738118499592
ENSMUSG00000027695	Pld1	1.1396202384589238	2.1415058394411677	0.47301731227025573
ENSMUSG00000039699	Batf2	2.693647836357456	2.095380377783788	0.47301731227025573
ENSMUSG00000026102	Inpp1	1.6921633843784019	2.1215575377596276	0.4774319966146401
ENSMUSG00000058173	Smco4	3.2461909822769344	2.0603674863321313	0.4774319966146401
ENSMUSG00000038235	F11r	9.25509769415126	2.0242302194571096	0.4787626149716752
ENSMUSG00000021959	Lats2	3.0044533559371627	2.0492455164451173	0.4869387578220789
ENSMUSG00000040652	Oaz2	4.593014900455662	2.0187068213945785	0.48948268182129484
ENSMUSG00000020649	Rrm2	2.590045996497554	2.128468637628259	0.49409224541388774
ENSMUSG00000029209	Gnpda2	1.0014844519790542	2.1434840783978295	0.49562027264556385
ENSMUSG00000050910	Cdr2l	1.8993670640982063	2.056808371935536	0.49614218009521843
ENSMUSG00000021745	Ptprg	3.0735212491770976	2.0230630413581294	0.49738501527303225
ENSMUSG00000035673	Sbno2	6.112508551734227	2.0067190589546917	0.49865915585005377
ENSMUSG00000032562	Gnai2	52.387997022490524	2.2476121923665295	0.5010515591275128
ENSMUSG00000044197	Gpr146	1.7266973309983693	2.0825605804410015	0.502255863710443
ENSMUSG00000024833	Pola2	1.9339010107181738	2.039079365325179	0.5066476552463068
ENSMUSG00000026421	Csrp1	9.634971106970902	1.9837676920309484	0.5124964719326083
ENSMUSG00000056121	Fez2	3.142589142417032	2.0019119492566895	0.5124964719326083
ENSMUSG00000038387	Rras	4.454879113975793	1.9923647909571272	0.5134441113577255
ENSMUSG00000024056	Ndc80	1.5885615445184997	2.0748480730728724	0.5134441113577255
ENSMUSG00000053617	Sh3pxd2a	2.417376263397717	2.081486020765572	0.5134441113577255
ENSMUSG00000021365	Nedd9	4.523947007215727	2.010291882100541	0.5142855611765628
ENSMUSG00000027397	Slc20a1	3.556996501856641	2.03679098133125	0.5169542049149572
ENSMUSG00000015094	Npdc1	4.075005701156152	1.9822825039823695	0.5210279038471115
ENSMUSG00000028525	Pde4b	8.011875615832434	1.9806390357600003	0.5210279038471115
ENSMUSG00000021224	Numb	1.2777560249387934	2.0516699766989164	0.5279547292626212
ENSMUSG00000025477	Inpp5a	1.7266973309983693	2.026326176944611	0.5286128531238218
ENSMUSG00000061232	H2-K1	76.49269176322777	2.225501278776143	0.5286128531238218
ENSMUSG00000030157	Clec2d	5.594499352434717	1.9734214429084118	0.5319238076833375
ENSMUSG00000029516	Cit	3.83326807481638	2.0055079490601724	0.5324348683230553
ENSMUSG00000022620	Arsa	2.3483083701577825	1.9902092156171718	0.5327976603302591
ENSMUSG00000031015	Swap70	3.108055195797065	1.9952564218399296	0.5339553503002674
ENSMUSG00000045954	Cavin2	7.562934309772857	1.9745348599084336	0.534022695294957
ENSMUSG00000028995	Fam126a	2.5209781032576193	1.9898111588137208	0.534022695294957
ENSMUSG00000020844	Nxn	2.7281817829774235	1.9816290931412794	0.534022695294957
ENSMUSG00000030970	Ctbp2	1.2777560249387934	2.0387212431833657	0.543390700428991
ENSMUSG00000053113	Socs3	6.008906711874325	1.968467845066041	0.5439784532681904
ENSMUSG00000029030	Tprgl	3.487928608616706	1.959076721240212	0.545671712782927
ENSMUSG00000042225	Ammecr1	1.243222078318826	2.052754302222256	0.5473674630780718
ENSMUSG00000039697	Ncoa7	3.1771230890369995	1.9973219114113545	0.5490850127957684
ENSMUSG00000028868	Wasf2	8.32268113541214	1.9235588862189408	0.5507338721913866
ENSMUSG00000068855	Hist2h2ac	2.5209781032576193	2.015365295519998	0.5533355235978558
ENSMUSG00000069045	Ddx3y	3.3843267687568037	1.9688471638031897	0.5533355235978558
ENSMUSG00000022322	Shcbp1	1.3813578647986955	2.0179888840615794	0.5537133894447885
ENSMUSG00000032966	Fkbp1a	29.49199041345215	1.9034003883922717	0.5561910280347567
ENSMUSG00000039844	Rapgef1	2.831783622837326	1.9541459595989077	0.556617373784977
ENSMUSG00000038943	Prc1	7.321196683433086	1.9637327560479363	0.557022702960595
ENSMUSG00000023827	Agpat4	1.3813578647986955	2.019461773460455	0.5591067398818508
ENSMUSG00000005533	Igf1r	1.346823918178728	2.058433195026273	0.5606124309690418
ENSMUSG00000029174	Tbc1d1	2.831783622837326	1.9398388857680424	0.5679255917995535
ENSMUSG00000037148	Arhgap10	1.070552345218989	2.045046207086993	0.5703297555787914
ENSMUSG00000090272	Mndal	7.148526950333249	1.9115622847924976	0.5707225971899059
ENSMUSG00000032254	Kif23	3.7987341281964127	1.944924275730105	0.5707225971899059
ENSMUSG00000001098	Kctd10	2.7972496762173584	1.9232702268084407	0.5758912592111929
ENSMUSG00000032596	Uba7	1.7266973309983693	1.95623918992316	0.5762195295951601
ENSMUSG00000005233	Spc25	1.968434957338141	1.977634822418461	0.5805411294299324
ENSMUSG00000028059	Arhgef2	3.1771230890369995	1.9140424910977656	0.5827549769090544
ENSMUSG00000039997	Ifi203	6.181576444974162	1.9006481628115974	0.5834466066847843
ENSMUSG00000073002	Vamp5	5.8707709253944556	1.8877927829655745	0.5846751678623922
ENSMUSG00000027340	Slc23a2	1.1396202384589238	1.9992048339455217	0.5861481098034241
ENSMUSG00000033467	Crlf2	1.968434957338141	1.936074884403237	0.5891941970006507
ENSMUSG00000049932	H2afx	5.076490153135206	1.9080527577346662	0.5891941970006507
ENSMUSG00000058773	Hist1h1b	7.321196683433086	1.9945342216076125	0.5911146709815087
ENSMUSG00000020640	Itsn2	6.07797460511426	1.8803215467107153	0.5921974412431367
ENSMUSG00000045827	Serpinb9	7.079459057093314	1.9212661938900923	0.5956472622401583
ENSMUSG00000026072	Il1r1	1.415891811418663	2.0875197203829323	0.5956825200806728
ENSMUSG00000020823	Sec14l1	3.5224625552366735	1.8977129449878238	0.5956825200806728
ENSMUSG00000026463	Atp2b4	1.6230954911384672	1.9844110603934149	0.596532509176792
ENSMUSG00000029344	Tpst2	3.1771230890369995	1.895243592751528	0.5988433288071527
ENSMUSG00000041712	Ubr7	2.0029689039581084	1.9162037863507866	0.6003965838669408
ENSMUSG00000034168	Irf2bpl	4.523947007215727	1.8781182294221095	0.6060157044952917
ENSMUSG00000068566	Myadm	8.357215082032107	1.856477376848034	0.6063103732211971
ENSMUSG00000038146	Notch3	1.070552345218989	2.2826803962441113	0.6109185716915387
ENSMUSG00000026398	Nr5a2	1.2086881316988585	1.9304234137612575	0.6121500053634591
ENSMUSG00000031714	Gab1	1.0360183985990217	1.9973219114113543	0.6137914410041967
ENSMUSG00000031875	Cmtm3	1.7957652242383042	1.9078459972505697	0.6164155597998531
ENSMUSG00000035914	Cd276	3.8678020214363475	1.8607477261893257	0.6164155597998531
ENSMUSG00000038517	Tbkbp1	1.346823918178728	1.9129106400178044	0.6164155597998531
ENSMUSG00000042594	Sh2b3	2.3483083701577825	1.883559628021191	0.6221672706275241
ENSMUSG00000036403	Cep135	1.1050862918389563	1.9555521431968914	0.6237245346550151
ENSMUSG00000009569	Mkl2	2.141104690437978	1.882029842536782	0.6237245346550151
ENSMUSG00000031565	Fgfr1	5.318227779474977	1.881559283669927	0.625510330537921
ENSMUSG00000027692	Tnik	1.0360183985990217	1.9934883528025686	0.6295410572133756
ENSMUSG00000031799	Tpm4	29.802795933031856	1.8122380476791955	0.6295410572133756
ENSMUSG00000014813	Stc1	14.020782327706758	1.8453416111513574	0.6295410572133756
ENSMUSG00000024989	Cep55	1.6230954911384672	1.9156411708548653	0.6295410572133756
ENSMUSG00000030682	Cdipt	4.869286473415402	1.8315649738279762	0.6320239638124214
ENSMUSG00000020900	Myh10	1.1396202384589238	1.9464454000759153	0.6339599184976747
ENSMUSG00000030930	Chst15	3.2461909822769344	1.8527248513638475	0.6373295911321135
ENSMUSG00000028649	Macf1	14.745995206726075	1.811635082290091	0.6375916072694209
ENSMUSG00000028832	Stmn1	13.053831822347671	1.8309990416141786	0.6375916072694209
ENSMUSG00000020027	Socs2	4.800218580175467	1.8435874350964268	0.6375916072694209
ENSMUSG00000022146	Osmr	2.5555120498775867	1.9396888759387116	0.6375916072694209
ENSMUSG00000025574	Tk1	2.831783622837326	1.8564202975959794	0.6404887504721613
ENSMUSG00000022791	Tnk2	1.0360183985990217	1.9384026315419007	0.6444969693848223
ENSMUSG00000079557	March2	2.313774423537815	1.8463842502704613	0.6460213508025331
ENSMUSG00000020634	Ubxn2a	3.0044533559371627	1.8367328861904895	0.6461463955765693
ENSMUSG00000021140	Pcnx	1.6230954911384672	1.8778761635941414	0.647592874900262
ENSMUSG00000041112	Elmo1	2.590045996497554	1.8426561042772631	0.6529580308254445
ENSMUSG00000031304	Il2rg	2.9008515160772603	1.8342466224882092	0.6587290951852616
ENSMUSG00000026039	Sgo2a	3.418860715376771	1.836321610383079	0.6618523240724752
ENSMUSG00000040483	Xaf1	2.9353854626972278	1.8165286930105782	0.6631168331921226
ENSMUSG00000021990	Spata13	2.7972496762173584	1.8313675937469533	0.6651202916547604
ENSMUSG00000004451	Ralb	6.21611039159413	1.7864025920046172	0.6652463852831425
ENSMUSG00000093661	Eif4e3	2.9008515160772603	1.8055671495453238	0.6687705253019776
ENSMUSG00000068015	Lrch1	1.4849597046585976	1.853566378413088	0.6712669242794124
ENSMUSG00000036934	4921524J17Rik	3.03898730255713	1.7992068871612514	0.671463537640381
ENSMUSG00000027326	Knl1	2.8663175694572933	1.8430357109209186	0.6729768745449982
ENSMUSG00000105504	Gbp5	3.7296662349564778	1.813550881602304	0.6729768745449982
ENSMUSG00000017264	Exosc10	1.7957652242383042	1.8271434360581478	0.6729768745449982
ENSMUSG00000022912	Pros1	3.108055195797065	1.8237121660628488	0.6729768745449982
ENSMUSG00000027546	Atp9a	2.3828423167777495	1.799814740319707	0.6740689963393615
ENSMUSG00000047881	Rell1	8.046409562452402	1.771703753109747	0.6760876509287203
ENSMUSG00000015217	Hmgb3	2.3828423167777495	1.8015453317852517	0.6786198855694302
ENSMUSG00000029428	Stx2	1.968434957338141	1.8118008720013599	0.6795100923177746
ENSMUSG00000054808	Actn4	13.813578647986954	1.751094723397912	0.6820443516546177
ENSMUSG00000021895	Arhgef3	1.7612312776183368	1.8356940669519641	0.6820443516546177
ENSMUSG00000027339	Rassf2	1.1396202384589238	1.8782565709901196	0.687390692234691
ENSMUSG00000058690	Ccser2	3.0044533559371627	1.7836822843005846	0.6875377391983791
ENSMUSG00000038604	Ripor1	2.0029689039581084	1.7940930280815528	0.6879595624184653
ENSMUSG00000041995	Zbed3	1.1050862918389563	1.8443478483837092	0.6882633734143694
ENSMUSG00000020029	Nudt4	19.442611947041637	1.7429801108282637	0.6884182025485276
ENSMUSG00000020700	Map3k3	2.762715729597391	1.776002952909808	0.6915668814353357
ENSMUSG00000004788	Eif2b2	2.9353854626972278	1.774818968209735	0.6917189181514917
ENSMUSG00000039031	Arhgap18	4.178607541016054	1.762664213382181	0.6921111588932782
ENSMUSG00000052560	Cpne8	1.7957652242383042	1.8047039940295384	0.6927373554738634
ENSMUSG00000071637	Cebpd	1.5885615445184997	1.8674179202940335	0.6927373554738634
ENSMUSG00000026727	Rsu1	4.454879113975793	1.7538382244557171	0.6941168314884579
ENSMUSG00000025959	Klf7	10.498319772470087	1.741052454741703	0.6942306083900713
ENSMUSG00000021725	Parp8	1.346823918178728	1.8359668783820569	0.6942306083900713
ENSMUSG00000020773	Trim47	1.7612312776183368	1.7986653300554338	0.695115050746779
ENSMUSG00000018217	Pmp22	1.2086881316988585	1.979641365742276	0.7006564703850063
ENSMUSG00000023068	Nus1	9.531369267110998	1.7255086872394034	0.7006879393301607
ENSMUSG00000034329	Brip1	1.1050862918389563	1.8481365826137839	0.7006879393301607
ENSMUSG00000015243	Abca1	6.6305177510337385	1.756815979438926	0.7054473549649972
ENSMUSG00000021866	Anxa11	2.2101725836779127	1.7658731544340944	0.7075955874674392
ENSMUSG00000035828	Pim3	6.147042498354195	1.7319780597241359	0.7075955874674392
ENSMUSG00000066152	Slc31a2	2.037502850578076	1.7828662253473997	0.7096634589146836
ENSMUSG00000026821	Ralgds	2.4519102100176844	1.7691146920592675	0.7105073600689392
ENSMUSG00000021025	Nfkbia	19.787951413241313	1.7242060279717673	0.7147573944632816
ENSMUSG00000037815	Ctnna1	12.190483156848488	1.7053883563507768	0.7157141039075651
ENSMUSG00000056917	Sipa1	4.247675434255989	1.7298957364604028	0.7157970283646118
ENSMUSG00000035517	Tdrd7	1.0014844519790542	1.821555983510467	0.7167017172649661
ENSMUSG00000038181	Chpf2	1.6576294377584346	1.7674599363141854	0.7167017172649661
ENSMUSG00000021493	Pdlim7	3.2461909822769344	1.735258720661407	0.7167017172649661
ENSMUSG00000022475	Hdac7	4.62754884707563	1.7218772506074107	0.7167017172649661
ENSMUSG00000026470	Stx6	2.417376263397717	1.745882988981133	0.7174250727402137
ENSMUSG00000023952	Gtpbp2	2.5209781032576193	1.7429084014324367	0.7221239261215523
ENSMUSG00000036989	Trim3	1.2777560249387934	1.773539969333028	0.7248703512181197
ENSMUSG00000052384	Nrros	1.968434957338141	1.7694309738472835	0.7248703512181197
ENSMUSG00000028873	Cdca8	4.62754884707563	1.7332097670728033	0.7260439358543916
ENSMUSG00000024513	Mbd2	10.498319772470087	1.693025106671613	0.7260439358543916
ENSMUSG00000027306	Nusap1	3.142589142417032	1.7680415433687755	0.727295625596563
ENSMUSG00000034422	Parp14	7.010391163853379	1.7089284891810028	0.7289303149011245
ENSMUSG00000033545	Znrf1	3.0735212491770976	1.722787870495555	0.7377190907658238
ENSMUSG00000026482	Rgl1	3.0044533559371627	1.728766685156599	0.7377935807865622
ENSMUSG00000035891	Cerk	2.7972496762173584	1.7240058899342836	0.7377935807865622
ENSMUSG00000047434	Xxylt1	1.0360183985990217	1.7858468872412556	0.7377935807865622
ENSMUSG00000067336	Bmpr2	9.945776626550607	1.678968146840333	0.7397989637654924
ENSMUSG00000048327	Ckap2l	1.7957652242383042	1.7681699320594182	0.7397989637654924
ENSMUSG00000028643	Svbp	3.108055195797065	1.710585414897269	0.7397989637654924
ENSMUSG00000022565	Plec	11.568872117689075	1.6824761277022846	0.7397989637654924
ENSMUSG00000025860	Xiap	6.250644338214097	1.6821038447336645	0.7413703537863894
ENSMUSG00000046841	Ckap4	8.909758227951587	1.6861668623040527	0.7418181347463905
ENSMUSG00000034659	Tmem109	2.831783622837326	1.7059133372940298	0.7418181347463905
ENSMUSG00000032740	Ccdc88a	4.869286473415402	1.6906358412606717	0.7458078409635109
ENSMUSG00000020570	Sypl	5.214625939615075	1.6800954052139643	0.7466949990337868
ENSMUSG00000075602	Ly6a	47.44964265583519	1.9999373588598846	0.7466949990337868
ENSMUSG00000034311	Kif4	1.8993670640982063	1.7423548224362448	0.74733084217641
ENSMUSG00000053080	2700081O15Rik	1.1396202384589238	1.7513388046606062	0.7482641151024625
ENSMUSG00000070327	Rnf213	7.735604042872695	1.673538238016596	0.7487897557007658
ENSMUSG00000000149	Gna12	2.831783622837326	1.69540822990056	0.7499723086732392
ENSMUSG00000017188	Coa3	3.3497928221368367	1.6804032020449624	0.7514883941493632
ENSMUSG00000028068	Iqgap3	1.3122899715587608	1.752764710721469	0.7544069546610169
ENSMUSG00000026678	Rgs5	5.387295672714912	2.197627931609201	0.7545047102126221
ENSMUSG00000027954	Efna1	3.03898730255713	1.6997618664766767	0.7571850852382366
ENSMUSG00000062078	Qk	11.119930811629498	1.64913561919909	0.7611256191608081
ENSMUSG00000027860	Vangl1	1.1396202384589238	1.731311228365143	0.7659728071095023
ENSMUSG00000039156	Stim2	3.6951322883365103	1.6616732778603642	0.7672189876305543
ENSMUSG00000015305	Sash1	4.558480953835695	1.6645011240577088	0.7672189876305543
ENSMUSG00000022043	Trim35	2.9353854626972278	1.6818207499029212	0.7694549011783738
ENSMUSG00000042029	Ncapg2	2.106570743818011	1.7055197437621583	0.7699454394147935
ENSMUSG00000022175	Lrp10	5.387295672714912	1.6470344225734954	0.7703728561139154
ENSMUSG00000022070	Bora	1.1741541850788912	1.7287078848451691	0.7753728760474483
ENSMUSG00000050014	Apol10b	1.415891811418663	1.6993733942922082	0.7760216928748476
ENSMUSG00000056216	Cebpg	6.07797460511426	1.6355351980503188	0.7770029094218729
ENSMUSG00000039115	Itga9	2.3828423167777495	1.690642293976779	0.777089620838742
ENSMUSG00000059149	Mfsd4a	1.3122899715587608	1.7184081559892672	0.7798720172915813
ENSMUSG00000070733	Fryl	3.1771230890369995	1.6655747554935465	0.7803829689852076
ENSMUSG00000015944	Gatsl2	1.070552345218989	1.7292812901347285	0.7829510923241821
ENSMUSG00000029298	Gbp9	2.2792404769178476	1.6690463257902377	0.7838367342260715
ENSMUSG00000026819	Slc25a25	1.4504257580386302	1.6987839595727057	0.7873725679275367
ENSMUSG00000016933	Plcg1	2.693647836357456	1.6566899719757826	0.7877415401788123
ENSMUSG00000028560	Usp1	4.765684633555499	1.6320934076244824	0.7881128358730883
ENSMUSG00000037824	Tspan14	1.8993670640982063	1.6756588909610068	0.7881128358730883
ENSMUSG00000057554	Lgals8	2.0720367971980433	1.663110118253917	0.7881128358730883
ENSMUSG00000021701	Plk2	10.394717932610183	1.625264835303116	0.7881128358730883
ENSMUSG00000022607	Ptk2	3.1771230890369995	1.6362216959677582	0.7881128358730883
ENSMUSG00000005615	Pcyt1a	1.7612312776183368	1.6892597146092496	0.7881128358730883
ENSMUSG00000035024	Ncapd3	2.2792404769178476	1.6652788810747277	0.7898228215023744
ENSMUSG00000028811	Yars	1.6230954911384672	1.669626050898156	0.7935778735763429
ENSMUSG00000001517	Foxm1	1.6230954911384672	1.679205515100478	0.7935778735763429
ENSMUSG00000030867	Plk1	2.24470653029788	1.6812256111000703	0.7935778735763429
ENSMUSG00000032479	Map4	5.007422259895271	1.6203178189581415	0.7935778735763429
ENSMUSG00000037235	Mxd4	4.869286473415402	1.6288542342336159	0.794680148551305
ENSMUSG00000037552	Plekhg2	1.7957652242383042	1.6742426789685263	0.7950192687507017
ENSMUSG00000028273	Pdlim5	6.319712231454032	1.6092959075348097	0.7983465693571044
ENSMUSG00000034255	Arhgap27	1.4504257580386302	1.6779343264303688	0.7983465693571044
ENSMUSG00000001473	Tubb6	9.704039000210836	1.6030557954967954	0.7983465693571044
ENSMUSG00000004530	Coro1c	4.454879113975793	1.6141689749105832	0.7988487803366997
ENSMUSG00000056737	Capg	6.526915911173836	1.6195538632789133	0.7988487803366997
ENSMUSG00000014444	Piezo1	3.418860715376771	1.6208639539360756	0.7988487803366997
ENSMUSG00000021838	Samd4	1.3122899715587608	1.7063038882008246	0.7988487803366997
ENSMUSG00000028530	Jak1	10.56738766571002	1.5993283409892574	0.8013689643806191
ENSMUSG00000026767	Mindy3	1.9339010107181738	1.646693721951022	0.8022880336512289
ENSMUSG00000025278	Flnb	5.525431459194782	1.6072851496364593	0.8022880336512289
ENSMUSG00000045932	Ifit2	2.037502850578076	1.8026589520959602	0.8053880250472483
ENSMUSG00000018965	Ywhah	11.154464758249466	1.5873210635597144	0.80576365568742
ENSMUSG00000071547	Nt5dc2	1.3813578647986955	1.6692246042019014	0.80576365568742
ENSMUSG00000028565	Nfia	4.247675434255989	1.6093676501602787	0.8059874925110255
ENSMUSG00000066894	Vsig10	1.2086881316988585	1.6751237141353814	0.8061389530103134
ENSMUSG00000024659	Anxa1	7.010391163853379	1.6494331061328467	0.8061389530103134
ENSMUSG00000026626	Ppp2r5a	5.732635138914587	1.5949167102786572	0.8064967050746987
ENSMUSG00000035212	Leprot	4.075005701156152	1.6055609118078937	0.8064967050746987
ENSMUSG00000063406	Tmed5	6.595983804413771	1.5917621695973416	0.8064967050746987
ENSMUSG00000061244	Exoc5	4.523947007215727	1.5980998238468307	0.8069755756277597
ENSMUSG00000030208	Emp1	13.675442861507085	1.6027641350741764	0.8098755825960468
ENSMUSG00000028551	Cdkn2c	1.5885615445184997	1.6422185377636522	0.8101624844005667
ENSMUSG00000030346	Rad51ap1	1.5540275978985325	1.6547303119334993	0.8101624844005667
ENSMUSG00000037725	Ckap2	2.3483083701577825	1.6341369126676115	0.8101624844005667
ENSMUSG00000021767	Kat6b	3.0735212491770976	1.6046084911314735	0.8101624844005667
ENSMUSG00000035954	Dock4	6.388780124693967	1.5879736276422314	0.8101624844005667
ENSMUSG00000031309	Rps6ka3	5.525431459194782	1.5860096544831128	0.810319400544116
ENSMUSG00000021972	Hmbox1	2.106570743818011	1.6205337912700553	0.8104511581094882
ENSMUSG00000007041	Clic1	19.477145893661607	1.5676141144238502	0.8104511581094882
ENSMUSG00000039662	Icmt	1.415891811418663	1.6450963333090096	0.8115359416138808
ENSMUSG00000021458	2010111I01Rik	2.9353854626972278	1.6139486370104625	0.8123044106205644
ENSMUSG00000058013	Sept11	6.07797460511426	1.5876810823960021	0.8125293781974086
ENSMUSG00000031996	Aplp2	17.819516455903173	1.5661889396649142	0.8125293781974086
ENSMUSG00000024378	Stard4	4.62754884707563	1.5893034527625565	0.8129652796671807
ENSMUSG00000001995	Sipa1l2	1.4849597046585976	1.6411167603242185	0.8154153859132345
ENSMUSG00000001729	Akt1	5.525431459194782	1.5732831646669792	0.8154153859132345
ENSMUSG00000022656	Nectin3	1.6921633843784019	1.6525286780929103	0.8154153859132345
ENSMUSG00000022895	Ets2	8.97882612119152	1.578709408416827	0.8154153859132345
ENSMUSG00000033088	Triobp	3.211657035656967	1.5887852771725224	0.8164268192934848
ENSMUSG00000003346	Abhd17a	4.696616740315565	1.5732496557939388	0.8167440378537336
ENSMUSG00000042489	Clspn	2.4519102100176844	1.6263830401899346	0.8171265560402784
ENSMUSG00000035929	H2-Q4	8.909758227951587	1.566191136744299	0.8171265560402784
ENSMUSG00000023919	Cenpq	1.5885615445184997	1.6277750538047067	0.8178335783080164
ENSMUSG00000030352	Tspan9	3.5224625552366735	1.5731993744248136	0.8181418983446783
ENSMUSG00000037405	Icam1	7.010391163853379	1.5807398977210556	0.8205188051100313
ENSMUSG00000062202	Btbd9	1.346823918178728	1.6347571635037585	0.8205188051100313
ENSMUSG00000036840	Siah1a	1.3122899715587608	1.6309946266881026	0.8212395438162343
ENSMUSG00000059588	Calcrl	7.183060896953217	1.5640909961584226	0.8225922720175494
ENSMUSG00000051627	Hist1h1e	5.041956206515239	1.5925836175783563	0.827823435182701
ENSMUSG00000054920	Klhl5	1.4849597046585976	1.60632618991861	0.8360033018097444
ENSMUSG00000004771	Rab11a	6.6305177510337385	1.542223343016403	0.8367753825757267
ENSMUSG00000037933	Bicd2	2.4519102100176844	1.5701928087464037	0.8369501602987092
ENSMUSG00000019773	Fbxo5	1.6576294377584346	1.6202623159905394	0.8383304133904622
ENSMUSG00000059495	Arhgef12	9.013360067811488	1.5343866596977846	0.8383304133904622
ENSMUSG00000032714	Syde1	1.2086881316988585	1.6117599318416351	0.8383695696877338
ENSMUSG00000028675	Pnrc2	3.0735212491770976	1.5593346842984837	0.8393595242539165
ENSMUSG00000020231	Dip2a	1.3122899715587608	1.604802180470677	0.8393595242539165
ENSMUSG00000023087	Noct	2.24470653029788	1.575604064386908	0.8427455562110527
ENSMUSG00000074476	Spc24	2.141104690437978	1.5935011355662474	0.8439664647253481
ENSMUSG00000001123	Lgals9	6.837721430753542	1.5320319874030621	0.8439664647253481
ENSMUSG00000041895	Wipi1	2.9353854626972278	1.5610077210863165	0.845704652138454
ENSMUSG00000017774	Myo1c	5.214625939615075	1.5305134955624131	0.8499358981225289
ENSMUSG00000028559	Osbpl9	4.213141487636022	1.5390024090703693	0.8501527297217605
ENSMUSG00000061353	Cxcl12	2.7281817829774235	1.7815847788907833	0.854569716014931
ENSMUSG00000071713	Csf2rb	9.220563747531292	1.536513304766873	0.854569716014931
ENSMUSG00000038780	Smurf1	1.8648331174782389	1.5635850733661978	0.8551797156383515
ENSMUSG00000020099	Unc5b	4.178607541016054	1.554473535208592	0.8553076044594492
ENSMUSG00000029238	Clock	2.590045996497554	1.5429346593631323	0.8584727278067292
ENSMUSG00000076432	Ywhaq	12.777560249387934	1.5028797304386994	0.8587088465968925
ENSMUSG00000034593	Myo5a	1.8648331174782389	1.568934338081565	0.8592332947162694
ENSMUSG00000025245	Lztfl1	1.8648331174782389	1.5683985181902103	0.8609398632317644
ENSMUSG00000027611	Procr	1.968434957338141	1.569359440234243	0.8617356262641485
ENSMUSG00000028772	Zcchc17	2.7281817829774235	1.5327811416499078	0.8617443423715392
ENSMUSG00000031684	Slc10a7	1.5540275978985325	1.5634922179216852	0.8617443423715392
ENSMUSG00000045038	Prkce	1.1050862918389563	1.604837399508136	0.862729933282293
ENSMUSG00000038175	Mylip	1.519493651278565	1.5841089271428994	0.8645104479199293
ENSMUSG00000055670	Zzef1	3.6951322883365103	1.516175063033892	0.8684576317793586
ENSMUSG00000032220	Myo1e	3.2461909822769344	1.51962191407927	0.8708919082714359
ENSMUSG00000022034	Esco2	1.2777560249387934	1.6010350049593218	0.8746638186797707
ENSMUSG00000043154	Ppp2r3a	1.243222078318826	1.5781102978714445	0.8746638186797707
ENSMUSG00000047534	Mis18bp1	1.6230954911384672	1.563040116648916	0.8760830859633119
ENSMUSG00000028175	Depdc1a	1.1050862918389563	1.5916203883539581	0.8764226412196909
ENSMUSG00000029106	Add1	4.282209380875956	1.500138335943109	0.8764226412196909
ENSMUSG00000085208	Brip1os	1.7266973309983693	1.5384640385101584	0.8764226412196909
ENSMUSG00000022246	Rai14	5.594499352434717	1.4938191954469537	0.8765151235945395
ENSMUSG00000035629	Rubcn	1.0360183985990217	1.5845253679334093	0.8765151235945395
ENSMUSG00000027580	Helz2	1.3122899715587608	1.5605489424209522	0.8824010509930255
ENSMUSG00000029798	Herc6	2.7281817829774235	1.5103193540379882	0.8875942488878735
ENSMUSG00000036777	Anln	2.590045996497554	1.5206342396039727	0.8875942488878735
ENSMUSG00000022177	Haus4	1.2086881316988585	1.5555170615476845	0.8893489913712821
ENSMUSG00000022125	Cln5	1.3813578647986955	1.5402939367618953	0.8893489913712821
ENSMUSG00000031605	Klhl2	1.7612312776183368	1.5188897907837375	0.8898321734206288
ENSMUSG00000005299	Letm1	1.7266973309983693	1.5199100273862962	0.8903713896120765
ENSMUSG00000078920	Ifi47	4.834752526795434	1.4787472982162577	0.8915642169045952
ENSMUSG00000025510	Cd151	6.07797460511426	1.465387373844871	0.8949208801814658
ENSMUSG00000019647	Sema6a	4.040471754536184	1.4805399497452658	0.8975613375423915
ENSMUSG00000026887	Mrrf	1.4504257580386302	1.5092830828500898	0.8991665037572358
ENSMUSG00000030397	Mark4	1.415891811418663	1.512308604225492	0.8991665037572358
ENSMUSG00000042492	Tbc1d10b	1.9339010107181738	1.4992274950479216	0.8991665037572358
ENSMUSG00000011958	Bnip2	8.806156388091683	1.4505591761399874	0.8991665037572358
ENSMUSG00000062421	Arf2	1.6230954911384672	1.516109284165038	0.8991665037572358
ENSMUSG00000021699	Pde4d	1.5540275978985325	1.5306735927235566	0.8991665037572358
ENSMUSG00000022443	Myh9	28.352370174993226	1.4433943827759532	0.8991665037572358
ENSMUSG00000054072	Iigp1	33.98140347404791	1.84383374324752	0.8991665037572358
ENSMUSG00000028923	Necap2	2.417376263397717	1.4841397955885833	0.901497690158646
ENSMUSG00000047547	Cltb	3.2461909822769344	1.4702526274321208	0.9022917404495717
ENSMUSG00000024349	Tmem173	4.523947007215727	1.4557675456089165	0.9042805274528071
ENSMUSG00000040618	Pck2	2.417376263397717	1.4726379432459458	0.9070653106194508
ENSMUSG00000020522	Mfap3	2.693647836357456	1.4651853056866186	0.9072534872715229
ENSMUSG00000069662	Marcks	28.076098602033486	1.4374927057246585	0.9081684577180007
ENSMUSG00000047446	Arl4a	3.1771230890369995	1.4627773176764216	0.9101728133013899
ENSMUSG00000036398	Ppp1r11	5.525431459194782	1.4381437361213854	0.9114664450093628
ENSMUSG00000013275	Slc41a1	1.4849597046585976	1.5041575471036188	0.9115440354830326
ENSMUSG00000027715	Ccna2	2.9353854626972278	1.4841807620401328	0.9115440354830326
ENSMUSG00000061119	Prcp	3.211657035656967	1.4619568287710092	0.9115440354830326
ENSMUSG00000014778	Fhod1	1.0014844519790542	1.5352986208593764	0.911835205829818
ENSMUSG00000026074	Map4k4	15.609343872225258	1.4185354580123528	0.9176504801605386
ENSMUSG00000035798	Zdhhc17	1.6576294377584346	1.4759466144007938	0.9176504801605386
ENSMUSG00000074305	Peak1	4.523947007215727	1.4424101141514984	0.9176504801605386
ENSMUSG00000045636	Mtus1	2.2792404769178476	1.4616526644036933	0.9209751356310004
ENSMUSG00000005034	Prkacb	5.041956206515239	1.4289684168170989	0.922365890515229
ENSMUSG00000027379	Bub1	1.519493651278565	1.4911857049779327	0.922883972910138
ENSMUSG00000062949	Atp11c	1.346823918178728	1.4902937999959476	0.922883972910138
ENSMUSG00000025758	Plk4	2.6591138897374886	1.453419067714536	0.922883972910138
ENSMUSG00000038648	Creb3l2	5.490897512574815	1.422565197964389	0.922883972910138
ENSMUSG00000030587	2200002D01Rik	5.318227779474977	1.4274945881945187	0.922883972910138
ENSMUSG00000020057	Dram1	1.1396202384589238	1.5229858392790983	0.922883972910138
ENSMUSG00000001833	Sept7	13.813578647986954	1.4085486597155499	0.922883972910138
ENSMUSG00000021557	Agtpbp1	1.3122899715587608	1.49445975196318	0.922883972910138
ENSMUSG00000021112	Mpp5	2.106570743818011	1.4556543337738483	0.922883972910138
ENSMUSG00000007036	Abhd16a	1.7957652242383042	1.4657193356523162	0.922883972910138
ENSMUSG00000024242	Map4k3	2.4519102100176844	1.4473276989413844	0.922883972910138
ENSMUSG00000037553	Zdhhc18	1.6230954911384672	1.4850697929329355	0.9234537312868669
ENSMUSG00000037313	Tacc3	1.7957652242383042	1.4748084353634912	0.9235409463635874
ENSMUSG00000034574	Daam1	1.519493651278565	1.4717665916664364	0.9235722561916648
ENSMUSG00000025809	Itgb1	32.358307982909444	1.7811396811724678	0.9292111836948886
ENSMUSG00000027078	Ube2l6	1.1741541850788912	1.484771848821274	0.930013034567334
ENSMUSG00000028270	Gbp2	21.30744506451988	1.4062699071798024	0.930013034567334
ENSMUSG00000029101	Rgs12	1.2086881316988585	1.4792874403389293	0.930013034567334
ENSMUSG00000042121	Ssh1	1.346823918178728	1.4726088177988754	0.930013034567334
ENSMUSG00000030451	Herc2	3.5915304484766084	1.4171341426785742	0.930013034567334
ENSMUSG00000021022	Ppp2r3c	1.415891811418663	1.4635452150473292	0.930013034567334
ENSMUSG00000024339	Tap2	3.0735212491770976	1.4252215757737612	0.930013034567334
ENSMUSG00000015880	Ncapg	1.7266973309983693	1.4651002054948339	0.9303295519932053
ENSMUSG00000025498	Irf7	1.6921633843784019	1.481875069060621	0.9303295519932053
ENSMUSG00000052512	Nav2	2.0029689039581084	1.4538861994758816	0.9304685940589427
ENSMUSG00000057738	Sptan1	7.52840036315289	1.3916032710741681	0.9304777917728484
ENSMUSG00000029064	Gnb1	13.675442861507085	1.3831432124142045	0.9304777917728484
ENSMUSG00000029465	Arpc3	16.161887018144736	1.386513370778819	0.9304777917728484
ENSMUSG00000029762	Akr1b8	3.03898730255713	1.413852994390296	0.9304777917728484
ENSMUSG00000033917	Gde1	1.1741541850788912	1.4815976010261303	0.9304777917728484
ENSMUSG00000048537	Phldb1	1.1396202384589238	1.4718386345638017	0.9304777917728484
ENSMUSG00000078922	Tgtp1	1.0014844519790542	1.4927381586313306	0.9321396924965245
ENSMUSG00000026883	Dab2ip	2.7281817829774235	1.41071292719308	0.933229607374103
ENSMUSG00000027309	4930402H24Rik	1.968434957338141	1.4259986998590732	0.933229607374103
ENSMUSG00000019889	Ptprk	2.417376263397717	1.414039425228688	0.933229607374103
ENSMUSG00000026683	Nuf2	1.1050862918389563	1.47363268009016	0.9345506359475076
ENSMUSG00000106918	Mrpl33	8.806156388091683	1.380985798671813	0.9345506359475076
ENSMUSG00000041836	Ptpre	5.8707709253944556	1.3934096051785236	0.9345506359475076
ENSMUSG00000095098	Ccdc85b	3.418860715376771	1.3971407839589047	0.9345506359475076
ENSMUSG00000041890	Git2	6.768653537513607	1.384392250317619	0.934656063021497
ENSMUSG00000079184	Mphosph8	2.486444156637652	1.4122221136830535	0.934656063021497
ENSMUSG00000021288	Klc1	1.7612312776183368	1.4286919818121593	0.9370315019865166
ENSMUSG00000022074	Tnfrsf10b	1.3122899715587608	1.4495872061235093	0.9376479501855448
ENSMUSG00000068036	Afdn	5.214625939615075	1.3828409204967824	0.9376479501855448
ENSMUSG00000039195	1110008P14Rik	1.1050862918389563	1.468624766328447	0.9383698725503211
ENSMUSG00000028991	Mtor	1.1396202384589238	1.4509179829367036	0.940252544629816
ENSMUSG00000040940	Arhgef1	3.7296662349564778	1.396112491370146	0.940252544629816
ENSMUSG00000032570	Atp2c1	2.3828423167777495	1.4038662977935643	0.940252544629816
ENSMUSG00000020015	Cdk17	2.693647836357456	1.3996818423170163	0.9411748661052642
ENSMUSG00000019920	Lims1	8.115477455692336	1.3687452600250145	0.9416389357540443
ENSMUSG00000053716	Dusp7	1.6576294377584346	1.4170980455223963	0.9425065386589854
ENSMUSG00000019461	Plscr3	4.385811220735858	1.3745817661996003	0.9425065386589854
ENSMUSG00000079020	Slc45a4	1.1396202384589238	1.4549176945112858	0.9425065386589854
ENSMUSG00000039501	Znfx1	2.0029689039581084	1.4122835070513857	0.9433241263162125
ENSMUSG00000054400	Cklf	1.1741541850788912	1.4564519528519524	0.9439109643560543
ENSMUSG00000042380	Smim12	1.2086881316988585	1.4379509920682805	0.9448531259627522
ENSMUSG00000026966	Ssna1	2.2792404769178476	1.3924793435977292	0.9466439397351738
ENSMUSG00000017707	Serinc3	20.20235877268092	1.3516113449539615	0.9489965464270643
ENSMUSG00000020641	Rsad2	1.7957652242383042	1.7384681966647655	0.950661692605471
ENSMUSG00000027303	Ptpra	6.07797460511426	1.3535153141709042	0.9539478363678223
ENSMUSG00000027550	Lrrcc1	1.7957652242383042	1.3972173109269233	0.9539478363678223
ENSMUSG00000039887	Alg14	1.1050862918389563	1.4312034724969975	0.9539478363678223
ENSMUSG00000024236	Svil	2.9353854626972278	1.3779813582082077	0.9539478363678223
ENSMUSG00000025006	Sorbs1	2.141104690437978	1.3896859852828989	0.9539478363678223
ENSMUSG00000020220	Vps13d	1.4504257580386302	1.414468741322771	0.9540876268461866
ENSMUSG00000030172	Erc1	2.6245799431175216	1.3733447103741068	0.9553039894093005
ENSMUSG00000026657	Frmd4a	3.1771230890369995	1.3676357473597232	0.9597775305792494
ENSMUSG00000028843	Sh3bgrl3	12.984763929107737	1.3384785871737734	0.9619405769096981
ENSMUSG00000032264	Zw10	1.070552345218989	1.4300749057063689	0.9619405769096981
ENSMUSG00000041133	Smc1a	10.222048199510347	1.3336356728029441	0.9642900026721157
ENSMUSG00000051236	Msrb3	2.24470653029788	1.374487240526177	0.9651238799447867
ENSMUSG00000024130	Abca3	2.037502850578076	1.3729659245205967	0.9667464995608596
ENSMUSG00000040859	Bsdc1	1.4849597046585976	1.390578402081179	0.9686466037159478
ENSMUSG00000089715	Cbx6	2.2101725836779127	1.3650044832072643	0.9690631197345797
ENSMUSG00000037234	Hook3	6.250644338214097	1.3319363659394072	0.9706622288598714
ENSMUSG00000024012	Mtch1	7.770137989492662	1.3278584750026783	0.9706622288598714
ENSMUSG00000032434	Cmtm6	2.4519102100176844	1.3606176336230154	0.9719319223548071
ENSMUSG00000057137	Tmem140	2.141104690437978	1.3685614925488254	0.9734374893477596
ENSMUSG00000054693	Adam10	9.634971106970902	1.3208617710384785	0.9734374893477596
ENSMUSG00000049807	Arhgap23	1.8993670640982063	1.3648252225499118	0.9734374893477596
ENSMUSG00000021823	Vcl	3.936869914676282	1.348927231012139	0.9747070495246323
ENSMUSG00000066258	Trim12a	1.5540275978985325	1.3921493342611777	0.9748322259569304
ENSMUSG00000027935	Rab13	1.2086881316988585	1.3854568687037938	0.9760982057929224
ENSMUSG00000032870	Smap2	3.5915304484766084	1.3394175900667222	0.9760982057929224
ENSMUSG00000030759	Far1	2.6591138897374886	1.3475257525772015	0.9760982057929224
ENSMUSG00000022139	Mbnl2	9.738572946830804	1.3091041703237203	0.9760982057929224
ENSMUSG00000017715	Pgs1	2.4519102100176844	1.3486201005234224	0.9760982057929224
ENSMUSG00000062929	Cfl2	3.9714038612962494	1.3324434843678215	0.9760982057929224
ENSMUSG00000015143	Actn1	8.011875615832434	1.325605111135137	0.9760982057929224
ENSMUSG00000049502	Dtx3l	4.075005701156152	1.3234293833297526	0.9760982057929224
ENSMUSG00000022892	App	19.58074773352151	1.3062987818635157	0.9760982057929224
ENSMUSG00000024222	Fkbp5	3.03898730255713	1.3335902035148792	0.9760982057929224
ENSMUSG00000073555	Gm4951	4.005937807916217	1.3368689752240441	0.9760982057929224
ENSMUSG00000034006	Pqlc1	1.968434957338141	1.3581210875085599	0.9760982057929224
ENSMUSG00000047379	B4gat1	1.0014844519790542	1.4112082731347322	0.9760982057929224
ENSMUSG00000047368	Abhd17b	3.3497928221368367	1.3324566894316645	0.9760982057929224
ENSMUSG00000028577	Plaa	1.968434957338141	1.3495837578997405	0.9761451138855856
ENSMUSG00000031508	Ankrd10	2.141104690437978	1.3483440226649748	0.9761451138855856
ENSMUSG00000105361	AY036118	51.351978623891505	1.7340542727386539	0.9788005279489289
ENSMUSG00000021076	Actr10	3.1771230890369995	1.322586027395991	0.9796088500026592
ENSMUSG00000025366	Esyt1	2.0720367971980433	1.3489398573005071	0.9810542078007961
ENSMUSG00000020232	Hmg20b	4.800218580175467	1.3079781160260764	0.981816754114247
ENSMUSG00000029177	Cenpa	4.178607541016054	1.33039066553311	0.9829989816729594
ENSMUSG00000027351	Spred1	9.704039000210836	1.295929998622517	0.9837419307155306
ENSMUSG00000040158	Tax1bp3	3.8678020214363475	1.3053573961133305	0.9899580700062539
ENSMUSG00000035093	Secisbp2l	3.487928608616706	1.3098603960533757	0.9902623214748474
ENSMUSG00000034906	Ncaph	1.346823918178728	1.3669743019743552	0.9903776830453788
ENSMUSG00000028879	Stx12	2.3828423167777495	1.3221032567978268	0.993162241211673
ENSMUSG00000029528	Pxn	4.3512772741158905	1.2980471256687829	0.9944758383270823
ENSMUSG00000030341	Tnfrsf1a	6.526915911173836	1.2881131421627858	0.995803849778025
ENSMUSG00000060791	Gmfg	4.454879113975793	1.3004291679846687	0.9966328721683984
ENSMUSG00000030956	Fam53b	1.1396202384589238	1.3780961637525395	0.9972340118430245
ENSMUSG00000029561	Oasl2	2.5555120498775867	1.3227303174748963	0.9992371998217348
ENSMUSG00000022035	Ccdc25	2.313774423537815	1.3156674782722813	0.9992371998217348
ENSMUSG00000045095	Magi1	2.762715729597391	1.3019625531890335	0.9998360043590101
ENSMUSG00000021713	Ppwd1	1.5540275978985325	1.3360019289455585	0.9998360043590101
ENSMUSG00000033845	Mrpl15	3.03898730255713	0.4126637557524133	1
ENSMUSG00000025903	Lypla1	2.2101725836779127	0.8776947738487177	1
ENSMUSG00000025907	Rb1cc1	3.3843267687568037	0.05906556520036199	1
ENSMUSG00000051285	Pcmtd1	4.938354366655337	0.9072709272099886	1
ENSMUSG00000025915	Sgk3	1.1396202384589238	0.5554693454887784	1
ENSMUSG00000025939	Ube2w	1.415891811418663	0.4022398094128462	1
ENSMUSG00000025940	Tmem70	1.4504257580386302	0.11207243451432702	1
ENSMUSG00000041859	Mcm3	2.7972496762173584	0.23880779421633536	1
ENSMUSG00000026154	Sdhaf4	1.3122899715587608	0.3736918752438019	1
ENSMUSG00000026131	Dst	12.570356569668128	0.0957956471330128	1
ENSMUSG00000026126	Ptpn18	5.490897512574815	0.44082316362939533	1
ENSMUSG00000037503	Fam168b	2.590045996497554	0.005142445259007422	1
ENSMUSG00000037470	Uggt1	3.0044533559371627	0.3293659518434542	1
ENSMUSG00000037447	Arid5a	1.415891811418663	0.7635823006012838	1
ENSMUSG00000010453	Kansl3	1.5885615445184997	0.012538709050871621	1
ENSMUSG00000037351	Actr1b	1.415891811418663	0.09280755174269528	1
ENSMUSG00000026116	Tmem131	3.2461909822769344	0.8093784221589303	1
ENSMUSG00000026111	Unc50	1.3813578647986955	0.26521117053894316	1
ENSMUSG00000026088	Mitd1	1.346823918178728	0.6980200622516519	1
ENSMUSG00000026078	Pdcl3	1.8302991708582714	0.06964608162102903	1
ENSMUSG00000041763	Tpp2	4.800218580175467	0.6790066735260623	1
ENSMUSG00000025986	Slc39a10	1.5885615445184997	0.741742428874025	1
ENSMUSG00000026104	Stat1	11.292600544729336	0.42778121568347593	1
ENSMUSG00000002881	Nab1	3.3843267687568037	0.20881105116054965	1
ENSMUSG00000025982	Sf3b1	10.291116092750281	0.10785109767464851	1
ENSMUSG00000025981	Coq10b	1.8993670640982063	0.17450941200696435	1
ENSMUSG00000025979	Mob4	2.486444156637652	0.025348144881604195	1
ENSMUSG00000026034	Clk1	6.561449857793804	0.23872471020833697	1
ENSMUSG00000038174	Fam126b	1.1741541850788912	0.3360097180554572	1
ENSMUSG00000026031	Cflar	5.041956206515239	0.7216580443186094	1
ENSMUSG00000026029	Casp8	3.3843267687568037	0.5036950479188245	1
ENSMUSG00000026028	Trak2	1.6576294377584346	1.1898793259082787	1
ENSMUSG00000026021	Sumo1	4.593014900455662	0.11751572952105338	1
ENSMUSG00000026782	Abi2	1.3813578647986955	0.0010366106742112913	1
ENSMUSG00000026014	Raph1	5.1455580463751405	0.3211986401237299	1
ENSMUSG00000025958	Creb1	2.5209781032576193	0.458814550930961	1
ENSMUSG00000025949	Pikfyve	1.1396202384589238	0.0361800776867402	1
ENSMUSG00000006304	Arpc2	19.097272480841966	0.04526824699394094	1
ENSMUSG00000026179	Pnkd	2.590045996497554	1.0265532996297722	1
ENSMUSG00000006301	Tmbim1	1.7957652242383042	0.3087673365276449	1
ENSMUSG00000026176	Ctdsp1	1.6230954911384672	0.6425553598797936	1
ENSMUSG00000026245	Farsb	1.6230954911384672	0.24343786383136579	1
ENSMUSG00000073643	Wdfy1	4.869286473415402	0.7608021648866723	1
ENSMUSG00000004364	Cul3	3.7296662349564778	0.3125212936731727	1
ENSMUSG00000070034	Sp110	1.243222078318826	0.4700216242647617	1
ENSMUSG00000026222	Sp100	3.108055195797065	1.287219555859279	1
ENSMUSG00000036707	Cab39	3.556996501856641	0.37983167211075486	1
ENSMUSG00000026223	Itm2c	11.119930811629498	0.6858235283175125	1
ENSMUSG00000026229	Psmd1	4.972888313275304	0.3637085872941106	1
ENSMUSG00000026238	Ptma	79.63528090564479	0.6921728334349533	1
ENSMUSG00000026254	Eif4e2	3.1771230890369995	0.23864023872628515	1
ENSMUSG00000026288	Inpp5d	1.6230954911384672	0.5127093147713191	1
ENSMUSG00000070738	Dgkd	1.8993670640982063	0.5173360837224699	1
ENSMUSG00000026305	Lrrfip1	4.662082793695597	0.1965720485532687	1
ENSMUSG00000034343	Ube2f	2.0029689039581084	0.40423871831989067	1
ENSMUSG00000026313	Hdac4	1.415891811418663	0.4182716656573012	1
ENSMUSG00000026269	Rnpepl1	1.5540275978985325	0.5915316280589707	1
ENSMUSG00000026275	Ppp1r7	1.7957652242383042	0.6402466525876398	1
ENSMUSG00000026281	Dtymk	3.280724928896902	0.029013147785108107	1
ENSMUSG00000044768	D1Ertd622e	1.2777560249387934	0.2760961773875683	1
ENSMUSG00000044340	Phlpp1	1.0014844519790542	0.9012665490366198	1
ENSMUSG00000057329	Bcl2	1.6576294377584346	0.7508168999908528	1
ENSMUSG00000064302	Clasp1	2.2101725836779127	0.8114169692305409	1
ENSMUSG00000026384	Ptpn4	1.2777560249387934	0.6404311876404483	1
ENSMUSG00000026341	Actr3	10.532853719090053	0.16473762243559165	1
ENSMUSG00000036155	Mgat5	1.9339010107181738	0.4544750756650537	1
ENSMUSG00000056211	R3hdm1	4.213141487636022	0.3750489820540095	1
ENSMUSG00000026355	Mcm6	2.9008515160772603	0.2100204955219176	1
ENSMUSG00000045382	Cxcr4	1.7957652242383042	0.8269771599050345	1
ENSMUSG00000026425	Srgap2	3.6260643950965754	1.1752481535045836	1
ENSMUSG00000026436	Elk4	2.9699194093171952	0.9106279579620409	1
ENSMUSG00000046062	Ppp1r15b	1.8648331174782389	0.06489011505459508	1
ENSMUSG00000026457	Adipor1	4.593014900455662	0.4894868726004189	1
ENSMUSG00000041926	Rnpep	2.1756386370579452	0.007189639155865013	1
ENSMUSG00000041879	Ipo9	1.8993670640982063	0.668309723214785	1
ENSMUSG00000041570	Camsap2	1.2777560249387934	0.09094996436072766	1
ENSMUSG00000033952	Aspm	1.6576294377584346	0.9940288672992519	1
ENSMUSG00000018199	Trove2	2.6245799431175216	0.782377921047294	1
ENSMUSG00000018189	Uchl5	1.4504257580386302	0.055993214828988835	1
ENSMUSG00000006010	BC003331	1.4504257580386302	0.22392302573969192	1
ENSMUSG00000023150	Ivns1abp	2.8663175694572933	0.18984078054736453	1
ENSMUSG00000052748	Swt1	1.519493651278565	0.0207094501693168	1
ENSMUSG00000053286	Trmt1l	1.6921633843784019	0.6049106578601704	1
ENSMUSG00000026483	Fam129a	1.243222078318826	0.8841915606734065	1
ENSMUSG00000008475	Arpc5	7.4247985232929885	0.10252784370805479	1
ENSMUSG00000042772	Smg7	1.968434957338141	0.22483518428676452	1
ENSMUSG00000026475	Rgs16	1.968434957338141	1.0954892550960253	1
ENSMUSG00000026469	Xpr1	1.4504257580386302	0.13904183786391472	1
ENSMUSG00000033684	Qsox1	1.519493651278565	0.43265203637348826	1
ENSMUSG00000033671	Cep350	2.417376263397717	0.6992435621250137	1
ENSMUSG00000026466	Tor1aip1	3.5224625552366735	0.7858066539417631	1
ENSMUSG00000050565	Tor1aip2	2.313774423537815	0.16703229805823838	1
ENSMUSG00000026596	Abl2	2.6245799431175216	0.001353142256376394	1
ENSMUSG00000060519	Tor3a	1.1741541850788912	0.3283267614178788	1
ENSMUSG00000040782	Cop1	2.1756386370579452	0.20663712888552888	1
ENSMUSG00000026721	Rabgap1l	1.0014844519790542	0.30224988088508853	1
ENSMUSG00000040423	Rc3h1	2.9699194093171952	0.3506754681606046	1
ENSMUSG00000040297	Suco	1.6921633843784019	0.2039561209780668	1
ENSMUSG00000040848	Sft2d2	2.417376263397717	0.976984094321308	1
ENSMUSG00000040843	Tiprl	1.6230954911384672	0.08126549015772977	1
ENSMUSG00000026566	Mpzl1	3.0735212491770976	0.337104939293142	1
ENSMUSG00000052428	Tmco1	3.4533946619967386	0.15008709565071277	1
ENSMUSG00000026667	Uhmk1	1.8302991708582714	0.0013914083799444477	1
ENSMUSG00000038463	Olfml2b	1.070552345218989	1.1510254117295164	1
ENSMUSG00000026663	Atf6	1.968434957338141	0.42599869985907324	1
ENSMUSG00000052423	B4galt3	2.1756386370579452	1.166099645857997	1
ENSMUSG00000013698	Pea15a	4.765684633555499	0.9330176822491598	1
ENSMUSG00000026547	Tagln2	25.278848925816128	1.2256047021540293	1
ENSMUSG00000073489	Ifi204	2.9008515160772603	0.8902301078507155	1
ENSMUSG00000026536	Ifi211	1.415891811418663	1.3178511745129422	1
ENSMUSG00000057335	Cep170	2.5209781032576193	0.37877886063351585	1
ENSMUSG00000026502	Desi2	2.590045996497554	0.8525360045750593	1
ENSMUSG00000026500	Cox20	1.8302991708582714	0.2945346132767884	1
ENSMUSG00000026490	Cdc42bpa	4.385811220735858	0.941767716935588	1
ENSMUSG00000038855	Itpkb	4.523947007215727	1.2559659977456805	1
ENSMUSG00000060743	H3f3a	23.517617648197792	0.08980718447814517	1
ENSMUSG00000004880	Lbr	4.558480953835695	0.4321300966865862	1
ENSMUSG00000047539	Fbxo28	1.415891811418663	0.8014216492406273	1
ENSMUSG00000026509	Capn2	2.693647836357456	0.7998647825304075	1
ENSMUSG00000042901	Aida	4.420345167355825	1.2247777695485662	1
ENSMUSG00000039349	C130074G19Rik	1.5885615445184997	0.13056802403405166	1
ENSMUSG00000026605	Cenpf	6.595983804413771	0.7402170475424155	1
ENSMUSG00000010175	Prox1	2.0720367971980433	0.6036182242262604	1
ENSMUSG00000026634	Angel2	1.6921633843784019	0.301841590224124	1
ENSMUSG00000037474	Dtl	1.0014844519790542	0.18843842994109233	1
ENSMUSG00000037395	Rcor3	1.0014844519790542	0.2536669961482525	1
ENSMUSG00000016481	Cr1l	3.0735212491770976	1.1170251687302741	1
ENSMUSG00000026643	Nmt2	1.4504257580386302	0.9438547893213489	1
ENSMUSG00000109865	Hspa14	1.415891811418663	0.6504701955606484	1
ENSMUSG00000039449	Prpf18	1.0014844519790542	0.5888329651039345	1
ENSMUSG00000026662	Sephs1	1.346823918178728	1.1646721138744902	1
ENSMUSG00000025817	Nudt5	1.8993670640982063	0.4308519461217127	1
ENSMUSG00000043241	Upf2	1.4504257580386302	0.6665208315907902	1
ENSMUSG00000025782	Taf3	1.519493651278565	0.9902378181021474	1
ENSMUSG00000025781	Atp5c1	7.977341669212467	0.06302914174782037	1
ENSMUSG00000037197	Rbm17	2.0720367971980433	0.14825328283287043	1
ENSMUSG00000026743	Mllt10	2.313774423537815	0.6828948998139514	1
ENSMUSG00000026740	Dnajc1	4.040471754536184	1.1499215295872056	1
ENSMUSG00000051154	Commd3	3.4533946619967386	0.7921025476994562	1
ENSMUSG00000026739	Bmi1	1.1050862918389563	0.7131973247196232	1
ENSMUSG00000026737	Pip4k2a	2.0720367971980433	0.6353958305306087	1
ENSMUSG00000036591	Arhgap21	1.070552345218989	0.6411827870535864	1
ENSMUSG00000058835	Abi1	2.3483083701577825	0.34749756778338814	1
ENSMUSG00000026781	Acbd5	1.243222078318826	0.037654662781429205	1
ENSMUSG00000026775	Yme1l1	3.108055195797065	0.93244194999928	1
ENSMUSG00000036893	Ehmt1	2.037502850578076	0.7384030428212704	1
ENSMUSG00000036850	Mrpl41	1.0014844519790542	0.720694303394799	1
ENSMUSG00000013465	Nelfb	1.415891811418663	0.9566577126381125	1
ENSMUSG00000026965	Anapc2	1.2086881316988585	0.832326067766322	1
ENSMUSG00000015092	Edf1	6.250644338214097	0.6762911881546187	1
ENSMUSG00000015087	Rabl6	2.24470653029788	0.7247186292466197	1
ENSMUSG00000075467	Dnlz	1.243222078318826	0.8109965560188771	1
ENSMUSG00000026927	Sdccag3	1.0014844519790542	0.8703646785854701	1
ENSMUSG00000026926	Pmpca	1.243222078318826	0.7939036452099566	1
ENSMUSG00000026924	Sec16a	1.243222078318826	0.5544541412788322	1
ENSMUSG00000062647	Rpl7a	31.046018011350682	0.059255330316114296	1
ENSMUSG00000014867	Surf4	4.454879113975793	0.518451847381759	1
ENSMUSG00000052406	Rexo4	1.2777560249387934	0.5467487925586165	1
ENSMUSG00000026917	Wdr5	1.0014844519790542	0.6139545303845947	1
ENSMUSG00000026833	Olfm1	1.5540275978985325	1.0581408487693151	1
ENSMUSG00000043535	Setx	3.3152588755168693	1.08933465965977	1
ENSMUSG00000026790	Odf2	1.243222078318826	0.753507381018319	1
ENSMUSG00000019715	Gle1	1.519493651278565	0.7985250148551262	1
ENSMUSG00000054766	Set	17.784982509283203	0.17264266356804514	1
ENSMUSG00000026860	Sh3glb2	1.8648331174782389	0.8304154141625313	1
ENSMUSG00000039515	Ptpa	2.3483083701577825	0.42125711755992834	1
ENSMUSG00000089762	Ier5l	2.0720367971980433	0.4573557400643028	1
ENSMUSG00000026848	Tor1b	2.0720367971980433	0.7256997374228866	1
ENSMUSG00000026849	Tor1a	1.346823918178728	0.5629178077140041	1
ENSMUSG00000026851	BC005624	1.415891811418663	0.1837827044744771	1
ENSMUSG00000000194	Gpr107	1.3813578647986955	0.3151353704547373	1
ENSMUSG00000026842	Abl1	1.2086881316988585	0.43067923430215105	1
ENSMUSG00000001855	Nup214	1.2086881316988585	0.40414277458950715	1
ENSMUSG00000039262	Prrc2b	3.03898730255713	0.26263831174780594	1
ENSMUSG00000009555	Cdk9	1.8648331174782389	0.1665462374247223	1
ENSMUSG00000026797	Stxbp1	1.415891811418663	0.523655797515957	1
ENSMUSG00000026796	Fam129b	1.6230954911384672	0.682025385580883	1
ENSMUSG00000038718	Pbx3	2.141104690437978	1.2635526426507404	1
ENSMUSG00000038696	Mapkap1	1.6576294377584346	0.8352974688842348	1
ENSMUSG00000026867	Gapvd1	2.7972496762173584	0.08760554655511577	1
ENSMUSG00000035949	Fbxw2	2.3828423167777495	0.9649451171841799	1
ENSMUSG00000026878	Rab14	8.909758227951587	0.3948911006855136	1
ENSMUSG00000026895	Ndufa8	7.977341669212467	0.9793645969140097	1
ENSMUSG00000026889	Rbm18	1.7266973309983693	1.0920806224283253	1
ENSMUSG00000075376	Rc3h2	3.4533946619967386	0.6095528241824661	1
ENSMUSG00000026915	Strbp	1.0014844519790542	0.00611357710346702	1
ENSMUSG00000026750	Psmb7	4.938354366655337	0.43445037959786426	1
ENSMUSG00000026755	Arpc5l	3.142589142417032	0.6485382961969267	1
ENSMUSG00000026754	Golga1	1.1396202384589238	0.88417698424169	1
ENSMUSG00000026753	Ppp6c	1.9339010107181738	0.9579509971537448	1
ENSMUSG00000026761	Orc4	1.1741541850788912	0.23784818213572836	1
ENSMUSG00000069495	Epc2	1.7266973309983693	0.28294701066090283	1
ENSMUSG00000026946	Nmi	1.346823918178728	0.430828030944202	1
ENSMUSG00000055371	Stam2	1.4849597046585976	0.8325047628852584	1
ENSMUSG00000026960	Arl6ip6	1.1050862918389563	0.019874898786979872	1
ENSMUSG00000026991	Pkp4	2.9699194093171952	0.6072154579429251	1
ENSMUSG00000035168	Tanc1	5.1455580463751405	1.0531665597020976	1
ENSMUSG00000026987	Baz2b	3.5224625552366735	1.0143512430378276	1
ENSMUSG00000026977	March7	4.005937807916217	0.06274144901410295	1
ENSMUSG00000026970	Rbms1	14.711461260106107	0.6043254883640095	1
ENSMUSG00000026914	Psmd14	2.1756386370579452	0.025638174295637972	1
ENSMUSG00000026896	Ifih1	1.0014844519790542	0.3646272415661737	1
ENSMUSG00000034738	Nostrin	1.0014844519790542	0.8136763713054143	1
ENSMUSG00000042133	Ppig	4.3167433274959235	0.01115846972924528	1
ENSMUSG00000068882	Ssb	9.427767427251096	0.19696409376267265	1
ENSMUSG00000044308	Ubr3	1.7266973309983693	0.129522542676359	1
ENSMUSG00000041997	Tlk1	2.3483083701577825	0.3488722177596054	1
ENSMUSG00000027012	Dync1i2	4.903820420035369	0.45792898213686506	1
ENSMUSG00000027111	Itga6	12.604890516288096	1.1380314586125233	1
ENSMUSG00000006494	Pdk1	1.8302991708582714	0.3290166205151165	1
ENSMUSG00000004085	Map3k20	1.5540275978985325	0.38818666145936587	1
ENSMUSG00000027109	Sp3	2.4519102100176844	0.47496583438883566	1
ENSMUSG00000075284	Wipf1	2.0720367971980433	0.2707190115178949	1
ENSMUSG00000027099	Mtx2	1.8302991708582714	0.21635990476266698	1
ENSMUSG00000042410	Agps	1.7612312776183368	0.3250133357104906	1
ENSMUSG00000002733	Plekha3	1.6921633843784019	0.6124854680836096	1
ENSMUSG00000027007	Ssfa2	1.243222078318826	0.1155117198205497	1
ENSMUSG00000027002	Nckap1	5.041956206515239	1.1713427183709861	1
ENSMUSG00000027091	Zc3h15	5.387295672714912	0.03887349125640949	1
ENSMUSG00000034101	Ctnnd1	3.6951322883365103	0.9520613746968742	1
ENSMUSG00000076437	Selenoh	6.181576444974162	0.7470385045670194	1
ENSMUSG00000050043	Tmx2	1.1050862918389563	0.6718425868480384	1
ENSMUSG00000027080	Med19	1.2777560249387934	0.22875982531128022	1
ENSMUSG00000034075	Zdhhc5	1.9339010107181738	0.7598987635132344	1
ENSMUSG00000023224	Serping1	7.66653614963276	1.150442734751415	1
ENSMUSG00000027067	Ssrp1	6.043440658494292	0.31521502296960113	1
ENSMUSG00000033955	Tnks1bp1	1.415891811418663	0.6221595220318509	1
ENSMUSG00000027282	Mtch2	2.9353854626972278	0.17224124440422206	1
ENSMUSG00000005510	Ndufs3	2.8663175694572933	0.3792132611542145	1
ENSMUSG00000005506	Celf1	5.041956206515239	0.07347730394328478	1
ENSMUSG00000002102	Psmc3	5.663567245674652	1.0395124863065477	1
ENSMUSG00000040549	Ckap5	3.03898730255713	0.6713064827994942	1
ENSMUSG00000027247	Arhgap1	1.415891811418663	0.03035629181144145	1
ENSMUSG00000040479	Dgkz	2.3483083701577825	0.9109126581853573	1
ENSMUSG00000058318	Phf21a	1.8302991708582714	0.31258627601770583	1
ENSMUSG00000027198	Ext2	2.2792404769178476	0.8145410684745009	1
ENSMUSG00000027193	Api5	2.313774423537815	0.14667216560989482	1
ENSMUSG00000027187	Cat	1.4504257580386302	0.4846656200654961	1
ENSMUSG00000027184	Caprin1	6.837721430753542	0.16861994998985308	1
ENSMUSG00000027180	Fbxo3	1.5885615445184997	0.47482506364955024	1
ENSMUSG00000027177	Hipk3	2.590045996497554	1.2589444500988747	1
ENSMUSG00000074994	Qser1	1.6576294377584346	0.36694815411545445	1
ENSMUSG00000005973	Rcn1	1.1741541850788912	1.140143538460417	1
ENSMUSG00000027160	Ccdc34	2.7972496762173584	0.4476581375687767	1
ENSMUSG00000027130	Slc12a6	1.2777560249387934	1.1987436518996226	1
ENSMUSG00000027131	Emc4	1.5540275978985325	0.1622048928625726	1
ENSMUSG00000027132	Katnbl1	1.346823918178728	0.6620080149550374	1
ENSMUSG00000055943	Emc7	3.6951322883365103	0.5422611709395422	1
ENSMUSG00000041219	Arhgap11a	1.243222078318826	0.5643464938118901	1
ENSMUSG00000057147	Dph6	1.0360183985990217	0.022491463504909437	1
ENSMUSG00000027349	Fam98b	1.0360183985990217	0.19592003240812894	1
ENSMUSG00000005102	Eif2ak4	1.0360183985990217	0.870911605319229	1
ENSMUSG00000009549	Srp14	4.3167433274959235	0.12142715752463218	1
ENSMUSG00000040084	Bub1b	1.519493651278565	1.0619434736769164	1
ENSMUSG00000027331	Knstrn	1.5540275978985325	1.0467183801763584	1
ENSMUSG00000085438	1700020I14Rik	5.767169085534554	0.8968553086608759	1
ENSMUSG00000027304	Rtf1	3.0735212491770976	0.06887396758553277	1
ENSMUSG00000033943	Mga	2.7972496762173584	0.40877747400383724	1
ENSMUSG00000027291	Vps39	1.0014844519790542	1.0995334149310085	1
ENSMUSG00000027287	Snap23	1.8302991708582714	0.21358384772915096	1
ENSMUSG00000027272	Ubr1	1.346823918178728	0.7069118934247798	1
ENSMUSG00000027248	Pdia3	12.466754729808226	0.2208674655277818	1
ENSMUSG00000074884	Serf2	25.48605260553593	0.6085182361825554	1
ENSMUSG00000027245	Hypk	1.415891811418663	0.5904704497813286	1
ENSMUSG00000033411	Ctdspl2	1.4849597046585976	0.34828470704501063	1
ENSMUSG00000027236	Eif3j1	4.040471754536184	0.18127338214069377	1
ENSMUSG00000060802	B2m	84.2973636993404	0.5432174835912491	1
ENSMUSG00000005804	Bloc1s6	1.0014844519790542	0.46824987264033113	1
ENSMUSG00000027201	Myef2	2.3483083701577825	0.7277231228275869	1
ENSMUSG00000027203	Dut	4.005937807916217	0.123513599352991	1
ENSMUSG00000091337	Eid1	6.388780124693967	0.7418155955855379	1
ENSMUSG00000027206	Cops2	2.313774423537815	0.286328398229554	1
ENSMUSG00000027361	Gabpb1	1.0360183985990217	1.1755076347150397	1
ENSMUSG00000027363	Usp8	2.0720367971980433	0.08581902372723016	1
ENSMUSG00000027366	Sppl2a	4.938354366655337	0.27489627740914857	1
ENSMUSG00000001999	Blvra	1.3813578647986955	0.8901085848167032	1
ENSMUSG00000003660	Snrnp200	2.037502850578076	0.18062912477441406	1
ENSMUSG00000034850	Tmem127	1.2086881316988585	0.6345000902598692	1
ENSMUSG00000051319	1500011K16Rik	1.1396202384589238	0.21252382423934252	1
ENSMUSG00000074813	Gm14005	1.070552345218989	1.0061759356019269	1
ENSMUSG00000014355	Anapc1	2.5209781032576193	0.6147492413962854	1
ENSMUSG00000027404	Snrpb	8.391749028652075	0.19325952225653076	1
ENSMUSG00000027312	Atrn	1.2086881316988585	1.2165736690304887	1
ENSMUSG00000068267	Cenpb	3.211657035656967	0.5803850516091078	1
ENSMUSG00000037514	Pank2	1.5540275978985325	0.6980463406105181	1
ENSMUSG00000027342	Pcna	3.108055195797065	1.0756972837154066	1
ENSMUSG00000034723	Tmx4	1.243222078318826	0.35137223403134255	1
ENSMUSG00000027422	Rrbp1	24.346432367077007	0.22437620500765298	1
ENSMUSG00000001768	Rin2	1.1396202384589238	0.013291471890175016	1
ENSMUSG00000002728	Naa20	2.9699194093171952	0.341820097482572	1
ENSMUSG00000001767	Crnkl1	1.070552345218989	0.4000629517778843	1
ENSMUSG00000036992	Nxt1	1.2086881316988585	0.4649321473618591	1
ENSMUSG00000027465	Tbc1d20	2.3483083701577825	0.4661001907479164	1
ENSMUSG00000042745	Id1	7.148526950333249	0.4415105689066823	1
ENSMUSG00000027469	Tpx2	4.662082793695597	1.149262283075602	1
ENSMUSG00000046020	Pofut1	1.0360183985990217	0.5790092800996496	1
ENSMUSG00000042548	Asxl1	1.4849597046585976	0.02767947333193943	1
ENSMUSG00000056941	Commd7	2.0720367971980433	0.6469532010863339	1
ENSMUSG00000027479	Mapre1	9.013360067811488	0.8095875880344461	1
ENSMUSG00000038467	Chmp4b	6.112508551734227	0.04533415867488921	1
ENSMUSG00000027593	Raly	6.008906711874325	0.5502262511300833	1
ENSMUSG00000074656	Eif2s2	15.678411765465194	0.25751190866530305	1
ENSMUSG00000047459	Dynlrb1	5.076490153135206	0.22717295794933978	1
ENSMUSG00000038241	Cep250	1.7266973309983693	0.9943456341989371	1
ENSMUSG00000089824	Rbm12	1.070552345218989	0.3572774202131158	1
ENSMUSG00000027620	Rbm39	14.849597046585977	0.17977703441433013	1
ENSMUSG00000038116	Phf20	2.037502850578076	0.03415403754580271	1
ENSMUSG00000061689	Dlgap4	1.968434957338141	0.5397988494508665	1
ENSMUSG00000027649	Ctnnbl1	1.0014844519790542	0.768127365894104	1
ENSMUSG00000027651	Rprd1b	1.5540275978985325	0.6853137743795875	1
ENSMUSG00000037820	Tgm2	8.909758227951587	0.265800473679465	1
ENSMUSG00000070544	Top1	8.702554548231781	0.25868047075157863	1
ENSMUSG00000057133	Chd6	2.2101725836779127	0.17192886569293375	1
ENSMUSG00000016921	Srsf6	4.213141487636022	0.036219053840975235	1
ENSMUSG00000035399	Oser1	1.2777560249387934	0.16259290134553422	1
ENSMUSG00000018326	Ywhab	13.191967608827541	0.7906170390334344	1
ENSMUSG00000045503	Sys1	3.108055195797065	0.4188796845474816	1
ENSMUSG00000017721	Pigt	2.037502850578076	0.36708107731695583	1
ENSMUSG00000001403	Ube2c	6.906789323993477	0.9646040239809694	1
ENSMUSG00000039849	Pcif1	1.4849597046585976	0.3883601221491555	1
ENSMUSG00000039621	Prex1	1.1050862918389563	0.556881975070179	1
ENSMUSG00000090213	Tmem189	1.6921633843784019	0.10511485977488189	1
ENSMUSG00000027540	Ptpn1	3.660598341716543	0.13861390316804822	1
ENSMUSG00000078919	Dpm1	2.2101725836779127	0.8049936804488074	1
ENSMUSG00000027496	Aurka	1.243222078318826	0.9852856793773183	1
ENSMUSG00000027502	Rtf2	1.7266973309983693	0.09218444705079387	1
ENSMUSG00000027514	Zbp1	2.9008515160772603	0.7023996914564838	1
ENSMUSG00000027519	Rab22a	2.417376263397717	0.3786792880805634	1
ENSMUSG00000027523	Gnas	49.72888313275304	0.7354791605922424	1
ENSMUSG00000039041	Adrm1	3.108055195797065	0.6964512551100203	1
ENSMUSG00000049401	Ogfr	1.5540275978985325	0.008631748989948007	1
ENSMUSG00000000827	Tpd52l2	3.83326807481638	0.5749051914253263	1
ENSMUSG00000038628	Polr3k	1.1050862918389563	0.034601100430367446	1
ENSMUSG00000031146	Plp2	2.3828423167777495	0.13920540357905242	1
ENSMUSG00000031153	Gripap1	1.070552345218989	0.3945428194704613	1
ENSMUSG00000031158	Timm17b	1.1396202384589238	0.011670383262612327	1
ENSMUSG00000031167	Rbm3	22.86147266241841	0.07235436547732377	1
ENSMUSG00000031168	Ebp	1.519493651278565	0.4270013992225532	1
ENSMUSG00000031176	Dynlt3	3.108055195797065	0.7104960867005351	1
ENSMUSG00000000787	Ddx3x	8.357215082032107	0.07732532994765107	1
ENSMUSG00000031060	Rbm10	1.2086881316988585	0.26184990094524613	1
ENSMUSG00000001924	Uba1	4.869286473415402	0.8926028616193751	1
ENSMUSG00000031065	Cdk16	1.5885615445184997	0.6922320514864063	1
ENSMUSG00000017057	Il13ra1	1.4504257580386302	0.9233343487254437	1
ENSMUSG00000006373	Pgrmc1	1.8648331174782389	0.08582530920642906	1
ENSMUSG00000016319	Slc25a5	14.884130993205943	1.053875880056515	1
ENSMUSG00000006423	C330007P06Rik	1.243222078318826	0.5940317988810682	1
ENSMUSG00000016308	Ube2a	1.8302991708582714	0.884186971780871	1
ENSMUSG00000036572	Upf3b	1.4504257580386302	0.30895093807297747	1
ENSMUSG00000016409	Nkap	1.1396202384589238	0.7013065065674888	1
ENSMUSG00000016427	Ndufa1	3.3843267687568037	0.25752469605076445	1
ENSMUSG00000016534	Lamp2	6.768653537513607	0.1516922771459206	1
ENSMUSG00000000355	Mcts1	1.4504257580386302	0.8691543638828672	1
ENSMUSG00000037475	Thoc2	4.454879113975793	0.6636716569347143	1
ENSMUSG00000025862	Stag2	2.762715729597391	0.40108245903118567	1
ENSMUSG00000063785	Utp14a	1.1741541850788912	0.49733878449751157	1
ENSMUSG00000031107	Rbmx2	1.0014844519790542	1.0974060687000458	1
ENSMUSG00000050029	Rap2c	1.0014844519790542	0.17716144411619106	1
ENSMUSG00000025626	Phf6	1.1050862918389563	1.0338303888137215	1
ENSMUSG00000025630	Hprt	3.7296662349564778	1.009174037603568	1
ENSMUSG00000067873	Htatsf1	1.5540275978985325	0.6873990964110095	1
ENSMUSG00000031134	Rbmx	1.0360183985990217	1.1236090906890381	1
ENSMUSG00000000838	Fmr1	2.9353854626972278	0.6942907453280661	1
ENSMUSG00000073131	Vma21	1.7612312776183368	0.37505401821008605	1
ENSMUSG00000031347	Cetn2	1.7612312776183368	1.0702997317938674	1
ENSMUSG00000031386	Hcfc1	1.7612312776183368	0.23333315362572415	1
ENSMUSG00000031393	Mecp2	1.070552345218989	0.10555571796020048	1
ENSMUSG00000031328	Flna	7.148526950333249	0.47358343931086333	1
ENSMUSG00000019087	Atp6ap1	2.141104690437978	0.058819154250253414	1
ENSMUSG00000015291	Gdi1	1.070552345218989	0.010860521515450805	1
ENSMUSG00000001962	Fam50a	1.519493651278565	0.2672867837690213	1
ENSMUSG00000031403	Dkc1	2.2792404769178476	0.17758623800065154	1
ENSMUSG00000031402	Mpp1	2.0720367971980433	1.307635392413373	1
ENSMUSG00000031198	Fundc2	3.5915304484766084	0.6786280034693231	1
ENSMUSG00000031201	Brcc3	1.6921633843784019	1.1041534547289	1
ENSMUSG00000031197	Vbp1	1.7957652242383042	0.0406531153449583	1
ENSMUSG00000016382	Pls3	5.352761726094945	0.6600342996394561	1
ENSMUSG00000025246	Tbl1x	3.142589142417032	0.26758718757310374	1
ENSMUSG00000035725	Prkx	1.070552345218989	0.7197906849228712	1
ENSMUSG00000025151	Maged1	3.6951322883365103	0.7832144691789755	1
ENSMUSG00000047694	Yipf6	1.3813578647986955	0.04098939501504656	1
ENSMUSG00000031221	Igbp1	1.8993670640982063	0.10388651143257199	1
ENSMUSG00000031314	Taf1	2.3828423167777495	0.009038417854876135	1
ENSMUSG00000056537	Rlim	3.487928608616706	0.8755734847771443	1
ENSMUSG00000031229	Atrx	13.019297875727705	0.4751713318666977	1
ENSMUSG00000031232	Magt1	3.9023359680563146	0.15655773347722368	1
ENSMUSG00000033792	Atp7a	1.415891811418663	0.9079088031311531	1
ENSMUSG00000031246	Sh3bgrl	10.118446359650445	1.0557367092787877	1
ENSMUSG00000025531	Chm	1.0014844519790542	0.004783904160596618	1
ENSMUSG00000034480	Diaph2	3.6260643950965754	1.266665246803613	1
ENSMUSG00000031256	Cstf2	1.0360183985990217	0.48877520309917755	1
ENSMUSG00000045427	Hnrnph2	3.764200181576445	1.1661408151820964	1
ENSMUSG00000031429	Psmd10	1.3122899715587608	0.7853227730793962	1
ENSMUSG00000025266	Gnl3l	1.415891811418663	0.6704728962098025	1
ENSMUSG00000025261	Huwe1	4.420345167355825	0.05123731457442515	1
ENSMUSG00000025332	Kdm5c	1.8993670640982063	0.6705670208251279	1
ENSMUSG00000050148	Ubqln2	1.5885615445184997	0.21061606378312303	1
ENSMUSG00000086316	Nbdy	1.8648331174782389	1.0949602768337132	1
ENSMUSG00000025289	Prdx4	4.282209380875956	0.4551516207223294	1
ENSMUSG00000067194	Eif1ax	3.7987341281964127	0.18900970139867312	1
ENSMUSG00000031357	Syap1	1.0014844519790542	0.3523145840811639	1
ENSMUSG00000031370	Zrsr2	2.417376263397717	0.42489384306338573	1
ENSMUSG00000061778	Mospd2	1.0360183985990217	0.26567625522768284	1
ENSMUSG00000049775	Tmsb4x	305.8326312664312	1.4685397267636269	1
ENSMUSG00000103034	Gm8797	1.1741541850788912	0.08943117464092329	1
ENSMUSG00000027533	Fabp5	12.881162089247836	0.20776077676275628	1
ENSMUSG00000027531	Impa1	1.3122899715587608	0.07337883897487474	1
ENSMUSG00000019528	Gyg	1.1741541850788912	0.5730169246375507	1
ENSMUSG00000039286	Fndc3b	5.318227779474977	0.27973028776057074	1
ENSMUSG00000027660	Skil	6.388780124693967	0.1557667448743234	1
ENSMUSG00000027665	Pik3ca	1.8648331174782389	0.16310377446846414	1
ENSMUSG00000027667	Zfp639	1.070552345218989	0.37267111135114506	1
ENSMUSG00000027671	Actl6a	2.693647836357456	0.7280113951470969	1
ENSMUSG00000027677	Ttc14	3.5224625552366735	0.029777093499425034	1
ENSMUSG00000027712	Anxa5	11.396202384589238	0.05608936618516891	1
ENSMUSG00000037270	4932438A13Rik	3.556996501856641	0.14238008172940364	1
ENSMUSG00000037211	Spry1	2.313774423537815	1.2000503929897783	1
ENSMUSG00000044864	Ankrd50	1.1050862918389563	0.4630115643335876	1
ENSMUSG00000025764	Jade1	2.0720367971980433	1.119482415241561	1
ENSMUSG00000037174	Elf2	3.487928608616706	0.8479612535692844	1
ENSMUSG00000049504	Proser1	1.070552345218989	0.6426361401391103	1
ENSMUSG00000027746	Ufm1	2.7972496762173584	0.17169684764534	1
ENSMUSG00000036513	Commd2	1.346823918178728	0.07625973260177099	1
ENSMUSG00000027806	Tsc22d2	2.831783622837326	0.34670980488154624	1
ENSMUSG00000075700	Selenot	4.48941306059576	0.021011241225648458	1
ENSMUSG00000036885	Arhgef26	1.0014844519790542	1.1091454840726545	1
ENSMUSG00000034349	Smc4	10.70552345218989	1.1501378111039835	1
ENSMUSG00000027835	Pdcd10	3.936869914676282	0.27034573729488276	1
ENSMUSG00000034109	Golim4	2.5555120498775867	0.539528273529096	1
ENSMUSG00000062232	Rapgef2	1.415891811418663	0.5155174092681666	1
ENSMUSG00000027809	Etfdh	1.0014844519790542	0.9300027109687773	1
ENSMUSG00000027993	Trim2	1.1050862918389563	0.34799728896638527	1
ENSMUSG00000028073	Pear1	1.5885615445184997	1.2825839733747793	1
ENSMUSG00000001419	Mef2d	2.6245799431175216	0.37284339744583717	1
ENSMUSG00000001418	Glmp	2.24470653029788	0.029061144665849525	1
ENSMUSG00000028066	Pmf1	1.6576294377584346	0.22617987441042642	1
ENSMUSG00000028063	Lmna	11.050862918389564	0.24528931798570852	1
ENSMUSG00000028053	Ash1l	6.147042498354195	0.03356783810671393	1
ENSMUSG00000028049	Scamp3	1.8302991708582714	0.4657576876062993	1
ENSMUSG00000064068	Mtx1	1.070552345218989	0.16314169804557305	1
ENSMUSG00000042747	Krtcap2	9.047894014431455	0.2448397405126177	1
ENSMUSG00000027953	Slc50a1	1.968434957338141	0.17883445624527416	1
ENSMUSG00000042613	Pbxip1	1.415891811418663	0.18835756667311088	1
ENSMUSG00000027951	Adar	1.2777560249387934	1.038989826455274	1
ENSMUSG00000027940	Tpm3	25.865926018355573	1.209880797958458	1
ENSMUSG00000052310	Slc39a1	2.7972496762173584	0.7082820799832554	1
ENSMUSG00000042390	Gatad2b	4.109539647776119	0.21380253527031323	1
ENSMUSG00000027933	Ints3	1.243222078318826	1.0002470953687301	1
ENSMUSG00000001016	Ilf2	3.3843267687568037	0.253930237649008	1
ENSMUSG00000042312	S100a13	6.250644338214097	1.1712402695145305	1
ENSMUSG00000027907	S100a11	16.714430164064215	0.3605822000647647	1
ENSMUSG00000046722	Cdc42se1	1.7957652242383042	0.11330973231657682	1
ENSMUSG00000038712	Mindy1	1.6921633843784019	0.4401658955235381	1
ENSMUSG00000015522	Arnt	1.5540275978985325	0.11139132341514879	1
ENSMUSG00000038619	Ensa	2.037502850578076	0.21106865864541235	1
ENSMUSG00000038612	Mcl1	11.603406064309041	0.3238533601445499	1
ENSMUSG00000015750	Aph1a	2.1756386370579452	0.2875984646049604	1
ENSMUSG00000015749	Anp32e	4.040471754536184	0.4643608961008263	1
ENSMUSG00000015745	Plekho1	3.6260643950965754	1.270390955048593	1
ENSMUSG00000038393	Txnip	2.7281817829774235	0.42714981700375376	1
ENSMUSG00000049288	Lix1l	2.3828423167777495	1.2210424792547954	1
ENSMUSG00000038374	Rbm8a	4.593014900455662	0.4302434816809062	1
ENSMUSG00000028098	Rnf115	2.831783622837326	0.6002468727711033	1
ENSMUSG00000033161	Atp1a1	7.52840036315289	0.26666267250009135	1
ENSMUSG00000027852	Nras	5.767169085534554	0.6487075868613885	1
ENSMUSG00000008730	Hipk1	5.28369383285501	1.0274821996871706	1
ENSMUSG00000052539	Magi3	1.7957652242383042	0.7621168800580841	1
ENSMUSG00000070372	Capza1	3.6951322883365103	0.15193220886721082	1
ENSMUSG00000068798	Rap1a	7.321196683433086	0.8364290464359228	1
ENSMUSG00000087260	Lamtor5	4.48941306059576	0.4113292995213549	1
ENSMUSG00000014599	Csf1	1.6921633843784019	0.6911463402729313	1
ENSMUSG00000048100	Taf13	1.0014844519790542	0.893555707373002	1
ENSMUSG00000054414	Slc30a7	1.1741541850788912	0.28721955585927894	1
ENSMUSG00000027962	Vcam1	6.043440658494292	0.9616589914719942	1
ENSMUSG00000033502	Cdc14a	1.1741541850788912	0.24388597535566695	1
ENSMUSG00000000339	Rtca	1.1050862918389563	0.4652957886970296	1
ENSMUSG00000053931	Cnn3	7.4247985232929885	0.4750936960458789	1
ENSMUSG00000039735	Fnbp1l	3.660598341716543	0.25667006086688415	1
ENSMUSG00000039234	Sec24d	1.5540275978985325	0.33804801500811527	1
ENSMUSG00000053819	Camk2d	5.28369383285501	0.4539843025394983	1
ENSMUSG00000027968	Larp7	2.0720367971980433	0.5232405408412959	1
ENSMUSG00000046688	Tifa	1.3122899715587608	0.9693382940346185	1
ENSMUSG00000050549	Fam241a	1.070552345218989	1.289874009305257	1
ENSMUSG00000001052	Sec24b	1.5885615445184997	0.010514471686187687	1
ENSMUSG00000045328	Cenpe	4.972888313275304	1.0864038530954347	1
ENSMUSG00000078578	Ube2d3	16.438158591104475	0.20584999631558132	1
ENSMUSG00000028163	Nfkb1	4.662082793695597	0.2371099915510384	1
ENSMUSG00000028161	Ppp3ca	8.391749028652075	0.9199039551933779	1
ENSMUSG00000037894	H2afz	30.94241617149078	0.41363905468231543	1
ENSMUSG00000091512	Lamtor3	1.1050862918389563	0.12872847500102116	1
ENSMUSG00000005813	Metap1	1.1741541850788912	0.053932493419536987	1
ENSMUSG00000028149	Rap1gds1	2.5555120498775867	0.9811877445300092	1
ENSMUSG00000040253	Gbp7	15.091334672925749	0.983889453319994	1
ENSMUSG00000028268	Gbp3	4.800218580175467	0.9491710258635917	1
ENSMUSG00000040151	Hs2st1	1.346823918178728	0.23191888966464697	1
ENSMUSG00000037072	Selenof	11.879677637268781	0.6980813791669296	1
ENSMUSG00000037062	Sh3glb1	13.60637496826715	0.7885246678923243	1
ENSMUSG00000028256	Odf2l	1.8993670640982063	0.6758005886521181	1
ENSMUSG00000028194	Ddah1	3.1771230890369995	1.223718484751701	1
ENSMUSG00000028191	Bcl10	3.660598341716543	0.8973267086791437	1
ENSMUSG00000068523	Gng5	21.03117349156014	0.4834977331800654	1
ENSMUSG00000039047	Pigk	2.0720367971980433	1.2339573721158803	1
ENSMUSG00000039988	Ankrd13c	1.8993670640982063	0.24235317012935764	1
ENSMUSG00000042228	Lyn	3.280724928896902	0.25253231706910895	1
ENSMUSG00000028249	Sdcbp	13.22650155544751	1.0421129777066396	1
ENSMUSG00000047187	Rab2a	8.32268113541214	0.24105036058922513	1
ENSMUSG00000041235	Chd7	6.492381964553869	1.2794149609571517	1
ENSMUSG00000040720	Virma	1.415891811418663	0.0862635644125071	1
ENSMUSG00000040550	Otud6b	1.070552345218989	0.5703208582233434	1
ENSMUSG00000028248	Pnisr	4.765684633555499	0.025290351505907083	1
ENSMUSG00000028261	Ndufaf4	1.3813578647986955	0.20475739566730608	1
ENSMUSG00000028282	Casp8ap2	1.7612312776183368	0.02148708988286152	1
ENSMUSG00000040296	Ddx58	2.6245799431175216	0.6836413769707758	1
ENSMUSG00000071014	Ndufb6	3.3843267687568037	0.04574524370289246	1
ENSMUSG00000028409	Smu1	1.9339010107181738	0.01889526523091367	1
ENSMUSG00000028419	Chmp5	4.040471754536184	0.27067072350809207	1
ENSMUSG00000036241	Ube2r2	4.454879113975793	0.15617371549323122	1
ENSMUSG00000028433	Ubap2	3.142589142417032	0.20320253267015653	1
ENSMUSG00000028436	Dcaf12	1.243222078318826	0.0666069676020794	1
ENSMUSG00000028452	Vcp	14.227986007426564	0.4250974004867878	1
ENSMUSG00000028455	Stoml2	2.2792404769178476	0.10578008694166385	1
ENSMUSG00000028465	Tln1	8.944292174571553	0.5990413677378639	1
ENSMUSG00000028466	Creb3	1.7612312776183368	0.5451338900342646	1
ENSMUSG00000035572	Dcaf10	1.243222078318826	0.7783918905869494	1
ENSMUSG00000045973	Slc25a51	1.4849597046585976	0.03413862405490897	1
ENSMUSG00000028330	Ncbp1	1.415891811418663	0.43033387267909023	1
ENSMUSG00000028329	Xpa	1.1741541850788912	0.03606879264186216	1
ENSMUSG00000028333	Anp32b	13.157433662207575	0.05458986102954588	1
ENSMUSG00000028309	Rnf20	1.8648331174782389	0.0006817369485058178	1
ENSMUSG00000028312	Smc2	6.803187484133575	0.9006106933761349	1
ENSMUSG00000028381	Ugcg	5.1110240997551735	0.26097518641910566	1
ENSMUSG00000028382	Ptbp3	11.63794001092901	0.40551668400774954	1
ENSMUSG00000066151	Fkbp15	1.3122899715587608	0.43453286040121974	1
ENSMUSG00000066149	Cdc26	1.6576294377584346	0.12288602899862455	1
ENSMUSG00000028364	Tnc	1.6576294377584346	0.6345132051328145	1
ENSMUSG00000039298	Cdk5rap2	1.5540275978985325	0.7202909779683843	1
ENSMUSG00000038172	Ttc39b	2.24470653029788	0.6460550855793685	1
ENSMUSG00000070934	Rraga	1.6576294377584346	0.2601356766566549	1
ENSMUSG00000070923	Klhl9	1.6576294377584346	0.26414772460944697	1
ENSMUSG00000062627	Mysm1	1.346823918178728	0.42965667261432866	1
ENSMUSG00000052684	Jun	24.242830527217105	0.8745984293769422	1
ENSMUSG00000028563	Tm2d1	1.346823918178728	0.8170272423841975	1
ENSMUSG00000028522	Mier1	3.556996501856641	0.8629731790417373	1
ENSMUSG00000028514	Usp24	1.8993670640982063	1.0673654018189294	1
ENSMUSG00000061887	Ssbp3	1.7612312776183368	0.2773448079241634	1
ENSMUSG00000028618	Tmem59	7.010391163853379	0.5152041620113419	1
ENSMUSG00000057375	Yipf1	1.8993670640982063	1.2885190860845634	1
ENSMUSG00000028609	Magoh	3.03898730255713	0.1642905304343525	1
ENSMUSG00000028608	0610037L13Rik	1.243222078318826	0.9099434945928848	1
ENSMUSG00000034636	Zyg11b	1.415891811418663	0.1113413284962898	1
ENSMUSG00000063800	Prpf38a	1.4504257580386302	0.46747230309631965	1
ENSMUSG00000028567	Txndc12	1.7612312776183368	1.0731108294922371	1
ENSMUSG00000073775	Kti12	1.2086881316988585	0.9690681517174005	1
ENSMUSG00000028557	Rnf11	3.764200181576445	1.1494154810772046	1
ENSMUSG00000010517	Faf1	1.7266973309983693	0.5882617486397571	1
ENSMUSG00000028719	Cmpk1	4.178607541016054	1.0347906827673574	1
ENSMUSG00000034210	Efcab14	2.486444156637652	0.7378449823630956	1
ENSMUSG00000034042	Gpbp1l1	1.3813578647986955	0.18437589566928542	1
ENSMUSG00000028693	Nasp	3.487928608616706	0.45832618969624117	1
ENSMUSG00000028678	Kif2c	1.0360183985990217	1.2516814955668634	1
ENSMUSG00000028677	Rnf220	1.2086881316988585	0.45581915983502375	1
ENSMUSG00000006392	Med8	1.519493651278565	0.4803650549956821	1
ENSMUSG00000006390	Elovl1	1.6921633843784019	0.7658731544340942	1
ENSMUSG00000006398	Cdc20	1.3813578647986955	0.7668623745454566	1
ENSMUSG00000028729	Ebna1bp2	2.417376263397717	0.09861417628919877	1
ENSMUSG00000028639	Ybx1	41.95874514326037	0.6856236952741339	1
ENSMUSG00000060288	Ppih	1.0014844519790542	0.6483182480273191	1
ENSMUSG00000028633	Ctps	1.5885615445184997	0.8314272248820547	1
ENSMUSG00000043207	Zmpste24	1.968434957338141	0.4951745939719199	1
ENSMUSG00000028656	Cap1	3.03898730255713	0.6252083911325141	1
ENSMUSG00000028648	Ndufs5	5.456363565954847	0.5792742696665067	1
ENSMUSG00000023075	Akirin1	2.037502850578076	0.5271626511480336	1
ENSMUSG00000028902	Sf3a3	2.0029689039581084	0.3764300593958856	1
ENSMUSG00000028889	Yrdc	1.6921633843784019	0.22539980148913585	1
ENSMUSG00000043962	Thrap3	5.594499352434717	0.26599302634461885	1
ENSMUSG00000028849	Map7d1	3.6260643950965754	0.5508945900521292	1
ENSMUSG00000028847	Trappc3	1.7266973309983693	0.147211390075484	1
ENSMUSG00000028842	Ago3	1.4504257580386302	0.8475821264036971	1
ENSMUSG00000028837	Psmb2	5.42182961933488	0.3879093953738133	1
ENSMUSG00000042446	Zmym4	1.2086881316988585	0.561817493659736	1
ENSMUSG00000028820	Sfpq	12.43222078318826	0.4140913306219627	1
ENSMUSG00000028796	Phc2	1.968434957338141	0.27525036916677237	1
ENSMUSG00000028792	Ak2	5.490897512574815	0.547180901940238	1
ENSMUSG00000028793	Rnf19b	3.280724928896902	0.6865153628208102	1
ENSMUSG00000050390	C77080	1.070552345218989	0.49334989594468664	1
ENSMUSG00000057236	Rbbp4	4.3512772741158905	0.8705124637070369	1
ENSMUSG00000028800	Hdac1	3.6951322883365103	0.8903976101785954	1
ENSMUSG00000028798	Eif3i	6.285178284834064	0.43333121152771437	1
ENSMUSG00000028797	Tmem234	6.699585644273673	0.8042372594499341	1
ENSMUSG00000053841	Txlna	1.6576294377584346	0.8555161129793818	1
ENSMUSG00000003731	Kpna6	1.1050862918389563	0.953801653549306	1
ENSMUSG00000028790	Khdrbs1	4.144073594396087	0.07905303976121103	1
ENSMUSG00000028788	Ptp4a2	11.396202384589238	0.36963216292715995	1
ENSMUSG00000028776	Tinagl1	6.008906711874325	1.0106817821184695	1
ENSMUSG00000074088	Snrnp40	1.8993670640982063	1.0671795234393782	1
ENSMUSG00000028580	Pum1	4.3512772741158905	0.4859186062175116	1
ENSMUSG00000028911	Srsf4	1.4504257580386302	1.0137441940055885	1
ENSMUSG00000040025	Ythdf2	2.5555120498775867	1.0358165783161786	1
ENSMUSG00000028899	Taf12	1.0360183985990217	1.1697281776483566	1
ENSMUSG00000028898	Trnau1ap	1.2777560249387934	0.6551777730096346	1
ENSMUSG00000066043	Phactr4	1.8648331174782389	1.2122714493246125	1
ENSMUSG00000054405	Dnajc8	5.007422259895271	1.1058806374239813	1
ENSMUSG00000028878	Fam76a	1.7957652242383042	0.8621522197228322	1
ENSMUSG00000028851	Nudc	4.731150686935532	0.3510743857748846	1
ENSMUSG00000007880	Arid1a	2.762715729597391	0.23995729509640396	1
ENSMUSG00000003038	Hmgn2	3.9023359680563146	1.0850217067339185	1
ENSMUSG00000050989	Selenon	1.5540275978985325	0.9117927837684644	1
ENSMUSG00000037295	Ldlrap1	1.968434957338141	1.110944878417981	1
ENSMUSG00000028826	Tmem57	1.5885615445184997	0.494196343287149	1
ENSMUSG00000028822	Tmem50a	3.764200181576445	0.09611829298221997	1
ENSMUSG00000037266	Rsrp1	6.6650516976537055	0.021230213888726812	1
ENSMUSG00000028821	Syf2	2.4519102100176844	0.8526146877329359	1
ENSMUSG00000028809	Srrm1	6.319712231454032	0.16765291484803102	1
ENSMUSG00000059713	Rcan3	1.0014844519790542	1.102374765019082	1
ENSMUSG00000028676	Srsf10	4.62754884707563	0.8290539070510772	1
ENSMUSG00000028673	Fuca1	2.486444156637652	0.7037525065093411	1
ENSMUSG00000028670	Lypla2	1.7266973309983693	1.055788362311889	1
ENSMUSG00000028668	Eloa	1.3122899715587608	0.19146057305384812	1
ENSMUSG00000007872	Id3	8.564418761751911	0.5647284495456666	1
ENSMUSG00000066037	Hnrnpr	4.800218580175467	0.9177287734882811	1
ENSMUSG00000036940	Kdm1a	2.5555120498775867	0.3133176340162027	1
ENSMUSG00000006699	Cdc42	16.023751231664868	1.07632590200605	1
ENSMUSG00000028760	Eif4g3	5.076490153135206	0.7376939366972859	1
ENSMUSG00000028759	Hp1bp3	4.3167433274959235	0.6592222929953324	1
ENSMUSG00000028757	Ddost	4.420345167355825	0.483696066910128	1
ENSMUSG00000028756	Pink1	1.6576294377584346	1.2404806196994378	1
ENSMUSG00000050608	Minos1	7.701070096252727	0.5607049342045172	1
ENSMUSG00000028745	Capzb	9.25509769415126	0.5507588197677369	1
ENSMUSG00000028741	Mrto4	1.4849597046585976	0.011770811026454497	1
ENSMUSG00000078517	Emc1	1.2086881316988585	0.6461139771005889	1
ENSMUSG00000066036	Ubr4	3.2461909822769344	0.49001838015212096	1
ENSMUSG00000041025	Iffo2	1.6921633843784019	0.7410851211375854	1
ENSMUSG00000009863	Sdhb	2.590045996497554	0.5812440989232804	1
ENSMUSG00000040842	Szrd1	1.6921633843784019	0.3626245929606576	1
ENSMUSG00000006445	Epha2	1.7612312776183368	0.7702004456690379	1
ENSMUSG00000040761	Spen	1.968434957338141	0.0921987682747668	1
ENSMUSG00000078515	Ddi2	2.5209781032576193	0.5382786120805235	1
ENSMUSG00000040616	Tmem51	1.2086881316988585	1.2467085409086516	1
ENSMUSG00000057637	Prdm2	1.9339010107181738	0.8129566049588431	1
ENSMUSG00000066026	Dhrs3	1.8993670640982063	0.453266469624559	1
ENSMUSG00000044496	2510039O18Rik	1.6576294377584346	0.8734196778632385	1
ENSMUSG00000029007	Agtrap	1.1396202384589238	0.8529665002179783	1
ENSMUSG00000029003	Mad2l2	1.0360183985990217	0.925866683921497	1
ENSMUSG00000006442	Srm	2.486444156637652	0.6298683029477293	1
ENSMUSG00000041459	Tardbp	5.594499352434717	0.18383627729505214	1
ENSMUSG00000028960	Ube4b	1.415891811418663	0.7777067005321381	1
ENSMUSG00000028964	Park7	5.8707709253944556	0.968485385324652	1
ENSMUSG00000028937	Acot7	1.2777560249387934	0.37807617670543037	1
ENSMUSG00000029048	Rer1	4.523947007215727	0.7602274911539157	1
ENSMUSG00000029050	Ski	3.3843267687568037	1.0003203403932872	1
ENSMUSG00000029063	Nadk	1.4849597046585976	0.39457992153017574	1
ENSMUSG00000029062	Cdk11b	3.4533946619967386	0.9297934466091958	1
ENSMUSG00000029038	Ssu72	3.6951322883365103	0.8782565709901194	1
ENSMUSG00000029036	Atad3a	1.070552345218989	0.11107784223965673	1
ENSMUSG00000029066	Mrpl20	4.834752526795434	0.8980131266478872	1
ENSMUSG00000029068	Ccnl2	3.8678020214363475	0.8289295376615344	1
ENSMUSG00000065990	Aurkaip1	3.1771230890369995	0.6640505133645566	1
ENSMUSG00000029070	Mxra8	1.2777560249387934	0.3293024936056094	1
ENSMUSG00000023286	Ube2j2	1.8993670640982063	0.41965528045682965	1
ENSMUSG00000029076	Sdf4	3.5915304484766084	0.24002558262236828	1
ENSMUSG00000035692	Isg15	2.9699194093171952	1.0394313995798576	1
ENSMUSG00000058503	Fam133b	2.693647836357456	0.9372369491791965	1
ENSMUSG00000007415	Gatad1	3.6260643950965754	1.0141931737140233	1
ENSMUSG00000040351	Ankib1	1.9339010107181738	1.0010812806006173	1
ENSMUSG00000000600	Krit1	3.487928608616706	1.2381435641618526	1
ENSMUSG00000040407	Akap9	3.936869914676282	0.370655644497617	1
ENSMUSG00000003161	Sri	5.42182961933488	0.8022202929641895	1
ENSMUSG00000002297	Dbf4	2.106570743818011	1.2346124712079853	1
ENSMUSG00000042508	Dmtf1	1.6921633843784019	0.9566852583911207	1
ENSMUSG00000039968	Rsbn1l	3.03898730255713	0.6898240443209125	1
ENSMUSG00000039934	Gsap	1.243222078318826	1.0218933385174955	1
ENSMUSG00000029017	Pmpcb	1.6230954911384672	0.9866651117644836	1
ENSMUSG00000029014	Dnajc2	2.590045996497554	0.28196499055061763	1
ENSMUSG00000028932	Psmc2	3.0044533559371627	0.9683807448951568	1
ENSMUSG00000073147	5031425E22Rik	1.415891811418663	0.9630993532466443	1
ENSMUSG00000029004	Kmt2e	6.906789323993477	1.0063915740704126	1
ENSMUSG00000062604	Srpk2	2.24470653029788	0.6756846531424324	1
ENSMUSG00000028998	Tomm7	7.079459057093314	0.5921226044577628	1
ENSMUSG00000023353	Agap3	1.0014844519790542	0.7845765931125026	1
ENSMUSG00000028953	Abcf2	1.6576294377584346	1.083575478967626	1
ENSMUSG00000028945	Rheb	5.041956206515239	1.2244416874039135	1
ENSMUSG00000038056	Kmt2c	1.7612312776183368	0.3305285067153182	1
ENSMUSG00000039000	Ube3c	1.346823918178728	0.8991805569681643	1
ENSMUSG00000029131	Dnajb6	4.765684633555499	0.4286882816026394	1
ENSMUSG00000025745	Hadha	3.211657035656967	1.1972249918167477	1
ENSMUSG00000059447	Hadhb	2.417376263397717	1.0674884612454576	1
ENSMUSG00000038828	Tmem214	1.1050862918389563	0.39275068987093387	1
ENSMUSG00000038803	Ost4	5.1110240997551735	0.48485982591523724	1
ENSMUSG00000045302	Preb	1.4504257580386302	0.4952110904269396	1
ENSMUSG00000013622	Atraid	2.141104690437978	1.0720201617479854	1
ENSMUSG00000106864	Gtf3c2	1.4849597046585976	0.5335980235249055	1
ENSMUSG00000029146	Snx17	2.2101725836779127	1.039498205519989	1
ENSMUSG00000029147	Ppm1g	2.7281817829774235	0.7421025731908323	1
ENSMUSG00000029148	Nrbp1	2.9353854626972278	1.125116101932606	1
ENSMUSG00000029141	Slc4a1ap	1.346823918178728	1.2150993398887648	1
ENSMUSG00000052139	Babam2	1.0360183985990217	0.5139529743385154	1
ENSMUSG00000029135	Fosl2	5.352761726094945	0.40999772762339437	1
ENSMUSG00000014956	Ppp1cb	4.558480953835695	0.8801801646629483	1
ENSMUSG00000037373	Ctbp1	3.108055195797065	0.8479728130699568	1
ENSMUSG00000079562	Maea	1.6921633843784019	0.35688771650702267	1
ENSMUSG00000037355	Uvssa	1.0014844519790542	0.9764884079941888	1
ENSMUSG00000004642	Slbp	3.280724928896902	0.8326639318623463	1
ENSMUSG00000057406	Nsd2	4.731150686935532	1.0583657252471905	1
ENSMUSG00000029110	Rnf4	2.831783622837326	0.5739049883261392	1
ENSMUSG00000037210	Fam193a	2.106570743818011	0.685022517721769	1
ENSMUSG00000001082	Mfsd10	1.3122899715587608	0.8557230770855915	1
ENSMUSG00000036693	Nop14	1.519493651278565	0.46474170514114976	1
ENSMUSG00000029104	Htt	1.4849597046585976	0.43338702782339666	1
ENSMUSG00000029103	Lrpap1	1.5540275978985325	0.6926256268496951	1
ENSMUSG00000029198	Grpel1	2.7281817829774235	0.614461450643109	1
ENSMUSG00000029190	D5Ertd579e	1.5885615445184997	0.7996202443282703	1
ENSMUSG00000055302	Mrfap1	8.564418761751911	0.7769813151399325	1
ENSMUSG00000067367	Lyar	2.5555120498775867	0.4832632102635396	1
ENSMUSG00000067365	Tmem128	1.415891811418663	0.9379566930621461	1
ENSMUSG00000005103	Wdr1	5.214625939615075	1.0025865081608032	1
ENSMUSG00000029128	Rab28	1.0360183985990217	0.776209609982222	1
ENSMUSG00000061755	Bod1l	3.7296662349564778	0.33660481604155446	1
ENSMUSG00000039753	Fbxl5	2.141104690437978	0.6449730313097987	1
ENSMUSG00000015806	Qdpr	1.0014844519790542	0.507727332850784	1
ENSMUSG00000039682	Lap3	4.593014900455662	0.6363524250100325	1
ENSMUSG00000015804	Med28	2.1756386370579452	0.5016777956535097	1
ENSMUSG00000015882	Lcorl	4.834752526795434	1.1447142962211907	1
ENSMUSG00000029169	Dhx15	4.938354366655337	0.6413711021027786	1
ENSMUSG00000029176	Anapc4	1.6230954911384672	1.0780938892756653	1
ENSMUSG00000029178	Klf3	5.8707709253944556	1.1398179566555302	1
ENSMUSG00000029185	Fam114a1	1.5540275978985325	0.8321551627088586	1
ENSMUSG00000029191	Rfc1	2.313774423537815	0.47234528778793394	1
ENSMUSG00000037822	Smim14	2.0720367971980433	0.08348742976186341	1
ENSMUSG00000029203	Ube2k	3.936869914676282	0.7746402290256815	1
ENSMUSG00000029202	Pds5a	4.247675434255989	0.907565227619308	1
ENSMUSG00000037720	Tmem33	1.3122899715587608	0.04616363273891538	1
ENSMUSG00000029221	Slc30a9	1.415891811418663	0.38360409228362147	1
ENSMUSG00000037685	Atp8a1	1.0360183985990217	0.19904374447291237	1
ENSMUSG00000029213	Commd8	1.3813578647986955	0.4435330846043599	1
ENSMUSG00000036087	Slain2	2.1756386370579452	0.9393097831807026	1
ENSMUSG00000029152	Ociad1	1.968434957338141	0.5414183855245349	1
ENSMUSG00000054814	Usp46	1.1050862918389563	1.3495308474853693	1
ENSMUSG00000029227	Fip1l1	2.5555120498775867	0.15966950613876785	1
ENSMUSG00000029229	Chic2	3.8678020214363475	0.2151809870448016	1
ENSMUSG00000029234	Tmem165	2.3483083701577825	0.5535257394051625	1
ENSMUSG00000036435	Exoc1	1.1396202384589238	1.180711921700655	1
ENSMUSG00000029247	Paics	2.9353854626972278	0.35054594305762654	1
ENSMUSG00000036323	Srp72	4.558480953835695	0.39826362987050556	1
ENSMUSG00000035851	Ythdc1	4.48941306059576	0.19317921070463395	1
ENSMUSG00000070697	Utp3	2.0029689039581084	0.27657382256381924	1
ENSMUSG00000029366	Dck	1.243222078318826	0.7047713187743259	1
ENSMUSG00000055204	Ankrd17	6.803187484133575	0.3050243667385928	1
ENSMUSG00000029397	Rchy1	1.0360183985990217	0.47490087675891113	1
ENSMUSG00000029405	G3bp2	6.250644338214097	0.6322632275033988	1
ENSMUSG00000029407	Uso1	2.313774423537815	0.5197354620716795	1
ENSMUSG00000034855	Cxcl10	7.597468256392825	0.4015977580519827	1
ENSMUSG00000034826	Nup54	1.0360183985990217	0.6143878543921658	1
ENSMUSG00000029426	Scarb2	1.0360183985990217	0.8047568076944781	1
ENSMUSG00000063015	Ccni	2.9353854626972278	0.5349136053269673	1
ENSMUSG00000029385	Ccng2	1.2086881316988585	0.909796348380213	1
ENSMUSG00000034724	Cnot6l	4.62754884707563	0.8456878026826566	1
ENSMUSG00000034663	Bmp2k	2.7972496762173584	1.233812554875495	1
ENSMUSG00000029338	Antxr2	1.5540275978985325	0.8980430983653158	1
ENSMUSG00000000568	Hnrnpd	7.044925110473347	0.8919510213821584	1
ENSMUSG00000029328	Hnrnpdl	4.385811220735858	0.3789152462318168	1
ENSMUSG00000035325	Sec31a	5.076490153135206	0.9138588873456492	1
ENSMUSG00000035310	Lin54	1.243222078318826	0.548551125511038	1
ENSMUSG00000035297	Cops4	2.762715729597391	0.9672984703742098	1
ENSMUSG00000016833	Mrps18c	1.8302991708582714	0.7613752706945004	1
ENSMUSG00000043940	Wdfy3	2.590045996497554	1.0851141486678166	1
ENSMUSG00000029313	Aff1	2.2792404769178476	1.068528378775159	1
ENSMUSG00000029310	Nudt9	1.4504257580386302	1.15425987639924	1
ENSMUSG00000034462	Pkd2	1.968434957338141	1.1783497936812075	1
ENSMUSG00000079065	BC005561	2.417376263397717	1.0008675605572872	1
ENSMUSG00000029290	Zfp326	1.8648331174782389	0.7697176779501527	1
ENSMUSG00000049606	Zfp644	2.9699194093171952	0.782237634284293	1
ENSMUSG00000011831	Evi5	1.519493651278565	0.5396245462621663	1
ENSMUSG00000029267	Mtf2	1.6576294377584346	0.48159760102613036	1
ENSMUSG00000050856	Atp5k	4.938354366655337	0.165074310579572	1
ENSMUSG00000033623	Pcgf3	1.968434957338141	1.2596836061708994	1
ENSMUSG00000062234	Gak	1.1050862918389563	0.046677819715254934	1
ENSMUSG00000029502	Golga3	1.6921633843784019	0.6049106578601704	1
ENSMUSG00000029505	Ep400	2.9353854626972278	0.6039938123257285	1
ENSMUSG00000050017	Pitpnb	2.2792404769178476	0.9647487203394367	1
ENSMUSG00000025825	Iscu	1.968434957338141	0.9215638439844299	1
ENSMUSG00000041870	Ankrd13a	1.9339010107181738	1.0080753315831894	1
ENSMUSG00000072694	1500011B03Rik	1.0014844519790542	1.2352284944755205	1
ENSMUSG00000029550	Sppl3	1.8648331174782389	0.02611517712388478	1
ENSMUSG00000029545	Acads	1.4849597046585976	0.08030034693476501	1
ENSMUSG00000041740	Rnf10	4.178607541016054	0.3197810657273925	1
ENSMUSG00000009013	Dynll1	18.302991708582717	0.865723823777286	1
ENSMUSG00000029535	Triap1	1.0360183985990217	0.5850060259558095	1
ENSMUSG00000029518	Rab35	2.0029689039581084	0.6567487773546201	1
ENSMUSG00000029513	Prkab1	1.1741541850788912	0.5452055785254661	1
ENSMUSG00000029364	Wsb2	3.487928608616706	0.9927941405251309	1
ENSMUSG00000032867	Fbxw8	1.0014844519790542	0.3141408551745676	1
ENSMUSG00000018076	Med13l	2.486444156637652	0.2732540166768229	1
ENSMUSG00000029598	Plbd2	1.1396202384589238	0.4959488139890574	1
ENSMUSG00000029599	Ddx54	2.831783622837326	0.5221918339292346	1
ENSMUSG00000043733	Ptpn11	2.590045996497554	0.18582401993799746	1
ENSMUSG00000042726	Trafd1	2.141104690437978	0.5444923923706039	1
ENSMUSG00000042719	Naa25	1.968434957338141	0.6636215632119535	1
ENSMUSG00000004455	Ppp1cc	6.87225537737351	0.8637656757532903	1
ENSMUSG00000029462	Vps29	3.211657035656967	0.04679195285903526	1
ENSMUSG00000029472	Anapc5	5.629033299054684	0.46745671961807256	1
ENSMUSG00000049686	Orai1	2.2792404769178476	0.8621293343521231	1
ENSMUSG00000029440	Psmd9	1.070552345218989	0.03626434971812541	1
ENSMUSG00000049550	Clip1	3.211657035656967	0.29887409852125724	1
ENSMUSG00000029427	Zcchc8	1.3122899715587608	0.7504057885385798	1
ENSMUSG00000029422	Rsrc2	6.319712231454032	0.29508167363224924	1
ENSMUSG00000029404	Arl6ip4	1.6921633843784019	0.13873656480303997	1
ENSMUSG00000038126	Mphosph9	1.0360183985990217	0.8264730848244753	1
ENSMUSG00000029394	Cdk2ap1	2.0029689039581084	0.3671697611511947	1
ENSMUSG00000038023	Atp6v0a2	2.6591138897374886	1.0693639151196033	1
ENSMUSG00000079215	Zfp664	2.2101725836779127	0.4164005759120617	1
ENSMUSG00000029439	Sfswap	1.7266973309983693	0.25734123234914963	1
ENSMUSG00000029432	Nipsnap2	1.346823918178728	0.572489180167793	1
ENSMUSG00000025534	Gusb	2.3483083701577825	0.007762917261859181	1
ENSMUSG00000023104	Rfc2	1.7612312776183368	0.040323152673442886	1
ENSMUSG00000005378	Bud23	1.0014844519790542	0.6650241489391475	1
ENSMUSG00000053293	Pom121	2.1756386370579452	0.04024947749621899	1
ENSMUSG00000039737	Prkrip1	1.070552345218989	0.08878483230571792	1
ENSMUSG00000029705	Cux1	2.762715729597391	0.6584753631102096	1
ENSMUSG00000019054	Fis1	4.696616740315565	0.12402583928116062	1
ENSMUSG00000004846	Plod3	2.2101725836779127	0.3304804577222614	1
ENSMUSG00000043279	Trim56	3.142589142417032	0.4740030665557302	1
ENSMUSG00000037364	Srrt	4.075005701156152	0.5529868802557836	1
ENSMUSG00000029710	Ephb4	2.313774423537815	1.0922363621640936	1
ENSMUSG00000029713	Gnb2	11.327134491349304	0.17132004820998414	1
ENSMUSG00000029726	Mepce	1.2777560249387934	0.14398472668259588	1
ENSMUSG00000036968	Cnpy4	1.1050862918389563	0.734327896046446	1
ENSMUSG00000058291	Zfp68	1.1741541850788912	0.7772606796618247	1
ENSMUSG00000018143	Mafk	1.1741541850788912	0.4004902548156144	1
ENSMUSG00000029580	Actb	254.72239026887945	0.5879892673980782	1
ENSMUSG00000001847	Rac1	14.4006557405264	0.3172587770911508	1
ENSMUSG00000018001	Cyth3	1.968434957338141	1.0160907371204153	1
ENSMUSG00000029621	Arpc1a	2.8663175694572933	0.22286333262596192	1
ENSMUSG00000029622	Arpc1b	16.334556751244573	0.17611672443344428	1
ENSMUSG00000038722	Bud31	2.4519102100176844	0.20396247854934457	1
ENSMUSG00000029640	Usp12	1.8648331174782389	0.2748188755761797	1
ENSMUSG00000066551	Hmgb1	29.45745646683218	0.6872121735278585	1
ENSMUSG00000047735	Samd9l	2.2101725836779127	1.0354196912169789	1
ENSMUSG00000015189	Casd1	1.5540275978985325	0.8842238828516964	1
ENSMUSG00000032667	Pon2	3.280724928896902	0.41958606819262734	1
ENSMUSG00000042541	Sem1	16.12735307152477	0.32030087595525014	1
ENSMUSG00000042460	C1galt1	1.5540275978985325	0.10046704584008403	1
ENSMUSG00000029629	Phf14	4.247675434255989	0.5437765922860174	1
ENSMUSG00000029571	Tmem106b	1.5885615445184997	0.6097604039055892	1
ENSMUSG00000020440	Arf5	8.115477455692336	0.6203125001327545	1
ENSMUSG00000029701	Rbm28	2.693647836357456	0.4222544567593347	1
ENSMUSG00000003500	Impdh1	1.415891811418663	1.0052111654009233	1
ENSMUSG00000029767	Calu	15.574809925605292	1.127210927621431	1
ENSMUSG00000029775	Klhdc10	1.2086881316988585	0.5956144950929483	1
ENSMUSG00000044471	Lncpint	1.243222078318826	0.3568636455988245	1
ENSMUSG00000025609	Mkln1	4.558480953835695	0.3498611217707359	1
ENSMUSG00000053768	Chchd3	2.5555120498775867	0.2550890712174503	1
ENSMUSG00000029761	Cald1	14.124384167566662	0.6481473519675225	1
ENSMUSG00000038784	Cnot4	2.0720367971980433	0.13138576061290252	1
ENSMUSG00000038759	Nup205	1.243222078318826	0.3023712868810046	1
ENSMUSG00000029840	Mtpn	6.319712231454032	0.07521837747228632	1
ENSMUSG00000019689	Fmc1	1.1741541850788912	0.11180134711342711	1
ENSMUSG00000061436	Hipk2	1.5885615445184997	0.38306578792932905	1
ENSMUSG00000038507	Parp12	1.346823918178728	0.5599854997108462	1
ENSMUSG00000002413	Braf	2.106570743818011	0.560812563759231	1
ENSMUSG00000029918	Mrps33	3.5224625552366735	0.16788139343227315	1
ENSMUSG00000029860	Zyx	4.454879113975793	0.39298026235181505	1
ENSMUSG00000033542	Arhgef5	1.6230954911384672	0.03218437204166846	1
ENSMUSG00000051124	Gimap9	1.2777560249387934	1.3685936399509968	1
ENSMUSG00000023367	Tmem176a	6.423314071313934	0.25754233802088145	1
ENSMUSG00000004980	Hnrnpa2b1	20.029689039581083	0.2700446589930392	1
ENSMUSG00000029836	Cbx3	6.837721430753542	0.18683122563999355	1
ENSMUSG00000038301	Snx10	3.936869914676282	0.4535843847288814	1
ENSMUSG00000059182	Skap2	1.8648331174782389	0.07180317025822491	1
ENSMUSG00000029776	Hibadh	1.8302991708582714	0.08742198012742353	1
ENSMUSG00000004535	Tax1bp1	7.701070096252727	0.16113176835433718	1
ENSMUSG00000091625	Lsm5	2.0720367971980433	0.04357666121900294	1
ENSMUSG00000059486	Kbtbd2	2.106570743818011	0.7333548003697128	1
ENSMUSG00000029781	Fkbp9	3.142589142417032	0.7611617256535385	1
ENSMUSG00000029780	Nt5c3	1.0360183985990217	0.18604227958139677	1
ENSMUSG00000037788	Vopp1	1.1050862918389563	1.0148472854461488	1
ENSMUSG00000036402	Gng12	6.6650516976537055	1.0737284313159972	1
ENSMUSG00000053012	Krcc1	3.7987341281964127	0.4299806984849397	1
ENSMUSG00000052962	Mrpl35	1.9339010107181738	0.06957494857469027	1
ENSMUSG00000056429	Tgoln1	5.214625939615075	0.2686360887350334	1
ENSMUSG00000030042	Pole4	2.3828423167777495	0.05084179130825439	1
ENSMUSG00000031865	Dctn1	3.6260643950965754	1.2126643742784204	1
ENSMUSG00000005667	Mthfd2	2.6245799431175216	1.2706258752771433	1
ENSMUSG00000043131	Mob1a	3.6951322883365103	0.01229786142536371	1
ENSMUSG00000045160	Bola3	2.0720367971980433	0.27062077209523683	1
ENSMUSG00000034832	Tet3	2.590045996497554	0.2711973779747292	1
ENSMUSG00000014554	Dguok	1.1050862918389563	0.1916324759484081	1
ENSMUSG00000014748	Tex261	2.1756386370579452	0.2293870621760209	1
ENSMUSG00000030016	Zfp638	3.418860715376771	0.07032781567479085	1
ENSMUSG00000033769	Exoc6b	1.1050862918389563	0.16387929914889998	1
ENSMUSG00000030002	Dusp11	3.487928608616706	0.15386038886240772	1
ENSMUSG00000071337	Tia1	2.7972496762173584	0.014557978661305926	1
ENSMUSG00000051695	Pcbp1	11.741541850788911	0.26797227095106413	1
ENSMUSG00000057230	Aak1	2.141104690437978	0.1943447022900413	1
ENSMUSG00000033420	Antxr1	1.1050862918389563	0.27405418655769187	1
ENSMUSG00000030058	Copg1	2.24470653029788	0.14861431762977184	1
ENSMUSG00000002870	Mcm2	1.5540275978985325	0.17360869709664162	1
ENSMUSG00000034312	Iqsec1	1.243222078318826	0.48892714282461947	1
ENSMUSG00000064080	Fbln2	1.6921633843784019	0.38126681473925844	1
ENSMUSG00000030095	Tmem43	1.1050862918389563	0.08895993517371556	1
ENSMUSG00000034083	Ccdc174	1.3813578647986955	0.10496109614858157	1
ENSMUSG00000005893	Nr2c2	2.590045996497554	0.735606945389356	1
ENSMUSG00000014551	Mrps25	1.6576294377584346	0.18238239272857815	1
ENSMUSG00000030061	Uba3	1.6921633843784019	0.18926888839829825	1
ENSMUSG00000035199	Arl6ip5	3.108055195797065	0.7917029826675639	1
ENSMUSG00000030064	Frmd4b	3.108055195797065	0.826904077548874	1
ENSMUSG00000030067	Foxp1	3.7296662349564778	0.4291733615433151	1
ENSMUSG00000072872	Rybp	1.6576294377584346	0.45606250891899275	1
ENSMUSG00000030102	Itpr1	2.5209781032576193	0.6121817108362745	1
ENSMUSG00000079426	Arpc4	3.1771230890369995	0.1821585183978469	1
ENSMUSG00000030286	Emc3	2.5209781032576193	0.21773548269143506	1
ENSMUSG00000030298	Sec13	3.3152588755168693	0.18134030890764374	1
ENSMUSG00000030126	Tmcc1	2.0720367971980433	0.1380912000113842	1
ENSMUSG00000048489	8430408G22Rik	3.0044533559371627	0.9718087575659679	1
ENSMUSG00000023505	Cdca3	2.7972496762173584	0.9231553488340288	1
ENSMUSG00000030122	Ptms	11.63794001092901	0.11663313506333495	1
ENSMUSG00000038252	Ncapd2	2.0720367971980433	1.0938790356084591	1
ENSMUSG00000030335	Mrpl51	3.9023359680563146	0.1435995971979569	1
ENSMUSG00000030339	Ltbr	2.417376263397717	0.43054040620452794	1
ENSMUSG00000030342	Cd9	8.046409562452402	0.36612038360619437	1
ENSMUSG00000072704	Smim10l1	2.417376263397717	0.4535418948026343	1
ENSMUSG00000030199	Etv6	2.24470653029788	0.7722606872536932	1
ENSMUSG00000003031	Cdkn1b	2.8663175694572933	0.44652158893500116	1
ENSMUSG00000098318	Lockd	1.6230954911384672	0.6459520312014586	1
ENSMUSG00000030213	Atf7ip	2.3828423167777495	0.03577778002546661	1
ENSMUSG00000030218	Mgp	1.7957652242383042	0.020643951346026923	1
ENSMUSG00000030282	Cmas	2.037502850578076	0.3857813493531105	1
ENSMUSG00000040250	Ints13	1.0014844519790542	0.020653459055231912	1
ENSMUSG00000016487	Ppfibp1	7.4593324699129555	1.063670320148629	1
ENSMUSG00000040029	Ipo8	1.3813578647986955	0.4962202098276173	1
ENSMUSG00000030313	Dennd5b	4.075005701156152	0.41953663289387855	1
ENSMUSG00000008373	Prpf31	1.9339010107181738	0.6667524657964075	1
ENSMUSG00000035632	Cnot3	2.106570743818011	0.331800061438584	1
ENSMUSG00000035585	Tsen34	2.6245799431175216	1.166459351638259	1
ENSMUSG00000035545	Leng8	1.6921633843784019	0.5618908218277299	1
ENSMUSG00000019254	Ppp1r12c	1.9339010107181738	0.7440480380031796	1
ENSMUSG00000052296	Ppp6r1	2.417376263397717	0.6685599184187108	1
ENSMUSG00000060860	Ube2s	10.42925187923015	0.7520678858972034	1
ENSMUSG00000030435	U2af2	2.9008515160772603	0.2621925135711245	1
ENSMUSG00000035203	Epn1	2.313774423537815	0.26985242388919084	1
ENSMUSG00000000605	Clcn4	1.7266973309983693	0.5969274919163606	1
ENSMUSG00000005566	Trim28	2.9353854626972278	0.010947820897710514	1
ENSMUSG00000033916	Chmp2a	4.593014900455662	0.4367518161150532	1
ENSMUSG00000056394	Lig1	2.3483083701577825	1.0299362198771644	1
ENSMUSG00000041571	Selenow	12.052347370368619	1.0657082120092185	1
ENSMUSG00000041560	Nop53	5.42182961933488	0.3995159485617725	1
ENSMUSG00000052833	Sae1	3.1771230890369995	0.7756608480734035	1
ENSMUSG00000019158	Tmem160	2.5555120498775867	0.2889178433313042	1
ENSMUSG00000058230	Arhgap35	1.243222078318826	0.8228219914156666	1
ENSMUSG00000008036	Ap2s1	6.181576444974162	1.0522963764793576	1
ENSMUSG00000001918	Slc1a5	2.106570743818011	0.3854219826565445	1
ENSMUSG00000030374	Strn4	2.5209781032576193	1.2473104457372493	1
ENSMUSG00000019370	Calm3	6.457848017933902	0.7426263790523366	1
ENSMUSG00000003099	Ppp5c	1.1396202384589238	0.5276118876823104	1
ENSMUSG00000023118	Sympk	1.3813578647986955	0.1739503655507878	1
ENSMUSG00000030410	Dmwd	1.3122899715587608	1.225456388335142	1
ENSMUSG00000052214	Opa3	1.0014844519790542	0.17716144411619106	1
ENSMUSG00000030403	Vasp	6.07797460511426	0.5804029087016347	1
ENSMUSG00000044709	Gemin7	2.6591138897374886	0.8619600199678016	1
ENSMUSG00000002983	Relb	1.4849597046585976	0.7844599126934256	1
ENSMUSG00000002981	Clptm1	2.7281817829774235	0.7121920331958425	1
ENSMUSG00000002984	Tomm40	2.3828423167777495	0.04709767567424161	1
ENSMUSG00000053175	Bcl3	1.7612312776183368	0.9230183908956425	1
ENSMUSG00000040511	Pvr	2.106570743818011	1.1856777325065857	1
ENSMUSG00000046223	Plaur	2.0720367971980433	0.6016397272457219	1
ENSMUSG00000064254	Ethe1	1.070552345218989	1.204757395667306	1
ENSMUSG00000003380	Rabac1	5.249159886235043	0.48409310358249	1
ENSMUSG00000057177	Gsk3a	1.2777560249387934	0.23090600895778668	1
ENSMUSG00000040857	Erf	1.5540275978985325	0.9030829101030124	1
ENSMUSG00000005442	Cic	1.5885615445184997	1.0260349523381036	1
ENSMUSG00000002603	Tgfb1	9.082427961051422	0.7525354726701239	1
[truncated: 1,472 more rows]
